# Supplementary material for: Comparative growth rates of cultured marine dinoflagellates in the genus Symbiodinium and the effects of temperature and light
Source: PLoS One. 2017 Nov 29;12(11):e0187707. doi: 10.1371/journal.pone.0187707 (PMC5706665; doi:10.1371/journal.pone.0187707)
Supplement: S1 Table — (CSV) [file pone.0187707.s001.csv]

Parameter[Treatment Index]	PSRF	Upper.C.I.
K1[1]	1.022724497	1.030989027
K1[2]	1.000376786	1.001451457
K1[3]	1.012999904	1.02240574
K1[4]	1.004410847	1.010162267
K1[5]	1.012742663	1.022758885
K1[6]	1.005706347	1.010932011
K1[7]	1.019189821	1.030820107
K1[8]	1.004496171	1.007698642
K1[9]	1.073460698	1.14822342
K1[10]	1.000957989	1.00306568
K1[11]	1.007281089	1.015971883
K1[12]	1.00070393	1.002311687
K1[13]	1.001365379	1.003804868
K1[14]	1.006921154	1.014979833
K1[15]	1.001241058	1.003380076
K1[16]	1.001777588	1.003230616
K1[17]	1.02593208	1.048800791
K1[18]	1.017433316	1.037509254
K1[19]	1.001099223	1.002692133
K1[20]	1.012355117	1.019020549
k[1]	1.004272708	1.006282017
k[2]	1.000207112	1.001380665
k[3]	0.999957313	1.000655552
k[4]	1.003508815	1.008373066
k[5]	0.999791575	1.00051447
k[6]	1.002701927	1.006731009
k[7]	1.007927214	1.013273792
k[8]	0.999936343	1.00082003
k[9]	1.037936627	1.06740739
k[10]	1.000302423	1.001544482
k[11]	1.000556287	1.001443645
k[12]	1.000886682	1.002361669
k[13]	1.000556268	1.002111147
k[14]	1.003700444	1.008764999
k[15]	1.000576908	1.002069684
k[16]	1.002017131	1.0044196
k[17]	1.006217695	1.00969956
k[18]	1.002650748	1.005418621
k[19]	1.002227748	1.005501777
k[20]	0.999890711	1.000794078
B1[1]	1.00495575	1.01111217
B1[2]	1.001580596	1.002824673
B1[3]	1.031712247	1.049646225
B1[4]	1.004083696	1.009444396
B1[5]	1.03707093	1.057150332
B1[6]	1.002302824	1.005649336
B1[7]	1.011126091	1.023406926
B1[8]	1.008732049	1.012689662
B1[9]	1.046481993	1.094958776
B1[10]	1.000644577	1.002323179
B1[11]	1.009741479	1.021390797
B1[12]	0.999726456	1.000442621
B1[13]	1.001241714	1.003611501
B1[14]	1.007550916	1.014896624
B1[15]	1.00221657	1.00505013
B1[16]	1.006625457	1.008137059
B1[17]	1.01751783	1.029814505
B1[18]	1.015048165	1.032359806
B1[19]	1.002343908	1.004230578
B1[20]	1.0386035	1.054003176
B2[1]	1.005019448	1.006585397
B2[2]	1.000786345	1.002440472
B2[3]	1.000406102	1.00189054
B2[4]	1.004312749	1.008755074
B2[5]	1.002262344	1.005826233
B2[6]	1.00356263	1.007317295
B2[7]	1.002946809	1.005771501
B2[8]	1.000959446	1.003051172
B2[9]	1.05847811	1.114527924
B2[10]	1.001835293	1.00440214
B2[11]	1.069372376	1.072158681
B2[12]	1.005509373	1.007301558
B2[13]	1.001158842	1.003290736
B2[14]	1.003774995	1.008779107
B2[15]	1.044170986	1.051778112
B2[16]	1.000459993	1.002038514
B2[17]	1.002280564	1.005833113
B2[18]	1.005366629	1.011956971
B2[19]	1.001417872	1.003933195
B2[20]	1.001268508	1.003704492
M1[1]	1.023182758	1.030826496
M1[2]	1.000487976	1.001606719
M1[3]	1.015185175	1.026105318
M1[4]	1.003257143	1.007512933
M1[5]	1.014736253	1.026371096
M1[6]	1.009910521	1.014575309
M1[7]	1.028212428	1.042148478
M1[8]	1.003347982	1.006103738
M1[9]	1.063381331	1.127012946
M1[10]	1.000324074	1.001715861
M1[11]	1.005076957	1.011604102
M1[12]	1.000901178	1.002566484
M1[13]	1.001509596	1.004095342
M1[14]	1.005538507	1.012193527
M1[15]	1.00106408	1.00298067
M1[16]	1.000187128	1.00095532
M1[17]	1.024575869	1.04661059
M1[18]	1.014999609	1.032482231
M1[19]	1.000114449	1.001101278
M1[20]	1.009305899	1.01527726
m[1]	1.003551335	1.004863919
m[2]	1.00025377	1.001322457
m[3]	1.004578014	1.010424241
m[4]	1.000629133	1.001776952
m[5]	1.000442233	1.0019066
m[6]	1.000862742	1.002631298
m[7]	1.023680584	1.029380567
m[8]	1.000418602	1.001962138
m[9]	1.002626827	1.005786758
m[10]	1.000962775	1.00284608
m[11]	1.001828959	1.004920262
m[12]	1.000630169	1.002086934
m[13]	1.00112172	1.00298295
m[14]	1.004354214	1.009599699
m[15]	1.000103557	1.001236671
m[16]	1.00114466	1.003389664
m[17]	1.005699097	1.007842838
m[18]	1.005928129	1.012915693
m[19]	1.000212446	1.000988649
m[20]	1.000457052	1.001971522
