# Supplementary material for: Comparative growth rates of cultured marine dinoflagellates in the genus Symbiodinium and the effects of temperature and light
Source: PLoS One. 2017 Nov 29;12(11):e0187707. doi: 10.1371/journal.pone.0187707 (PMC5706665; doi:10.1371/journal.pone.0187707)
Supplement: S2 Table — Rows marked with “*” in the “Sig” column have less than 2.5%, or more than 97.5% of the distribution greater than zero. (CSV) [file pone.0187707.s002.csv]

Culture 1	Culture 2	Treatment	Parameter	Minimum	1st Quartile	Median	Mean	3rd Quartile	Maximum	Pr(> 0)	Sig
A194 (04-503)	A194 (KB8)	T.18 / L.049	K1	-207.7	-121.3	-105.5	-92.16	-80.57	236.9	0.08
A194 (04-503)	B184	T.18 / L.049	K1	-136.6	-8.547	6.192	4.018	21.41	271.1	0.6271
A194 (04-503)	B224	T.18 / L.049	K1	-231.5	-108.3	-72.22	-77.47	-48.03	217	0.0265
A194 (04-503)	D206	T.18 / L.049	K1	-460.5	-56.51	-39.3	-53.8	-19.39	222	0.1175
A194 (KB8)	B184	T.18 / L.049	K1	-113.9	70.86	112.2	96.17	127.9	204.6	0.9328
A194 (KB8)	B224	T.18 / L.049	K1	-240.4	-18.62	25.87	14.69	56.7	146.5	0.6555
A194 (KB8)	D206	T.18 / L.049	K1	-473.2	22.04	66.71	38.35	85.14	209.5	0.7863
B184	B224	T.18 / L.049	K1	-238.7	-112.5	-76.45	-81.49	-52.81	63.89	0.0477
B184	D206	T.18 / L.049	K1	-419.3	-62.24	-46.27	-57.82	-24.09	92.91	0.1638
B224	D206	T.18 / L.049	K1	-409.1	2.465	32.65	23.67	71.51	240.6	0.7674
A194 (04-503)	A194 (KB8)	T.26 / L.049	K1	-171.4	23.24	47.3	45.99	70.56	270.4	0.8994
A194 (04-503)	B184	T.26 / L.049	K1	-226.2	-102.8	-61.05	-61.14	-19.11	187.8	0.1466
A194 (04-503)	B224	T.26 / L.049	K1	-279.6	-171.5	-141.2	-121.7	-68.18	81.99	0.0604
A194 (04-503)	D206	T.26 / L.049	K1	-185.2	-61.57	-21.4	-8.443	53.09	236.8	0.4241
A194 (KB8)	B184	T.26 / L.049	K1	-260.3	-149.2	-106.4	-107.1	-66.51	140.6	0.0182	*
A194 (KB8)	B224	T.26 / L.049	K1	-311.4	-219.9	-189.2	-167.7	-113.3	197.1	0.0062	*
A194 (KB8)	D206	T.26 / L.049	K1	-196.9	-110.3	-69.85	-54.43	3.915	214.4	0.2719
B184	B224	T.26 / L.049	K1	-244.6	-124	-65.26	-60.57	-9.242	214.2	0.225
B184	D206	T.26 / L.049	K1	-148.7	-8.071	51.4	52.69	107.5	285.6	0.7202
B224	D206	T.26 / L.049	K1	-131.9	65.23	109.9	113.3	187.7	335.4	0.8654
A194 (04-503)	A194 (KB8)	T.26 / L.117	K1	-182.6	59.16	97.03	88.61	127.4	249.4	0.9256
A194 (04-503)	B184	T.26 / L.117	K1	-161.8	14.69	36.3	30.2	56.86	177.1	0.8454
A194 (04-503)	B224	T.26 / L.117	K1	-256.5	-27.8	8.242	0.81	39.62	164.1	0.5661
A194 (04-503)	D206	T.26 / L.117	K1	-203.6	-8.224	17.85	16.08	47.35	194.7	0.6794
A194 (KB8)	B184	T.26 / L.117	K1	-189.4	-86.87	-64.2	-58.4	-33.69	213.2	0.0586
A194 (KB8)	B224	T.26 / L.117	K1	-293.5	-121.2	-87.97	-87.8	-54.54	166.7	0.0421
A194 (KB8)	D206	T.26 / L.117	K1	-203.2	-107.8	-76.7	-72.53	-44.29	221.6	0.0667
B184	B224	T.26 / L.117	K1	-215.7	-53.24	-24.8	-29.39	-0.7038	97.24	0.2437
B184	D206	T.26 / L.117	K1	-130.2	-36.15	-19.47	-14.12	3.221	149.6	0.2754
B224	D206	T.26 / L.117	K1	-142.6	-19.44	9.739	15.27	45.25	258.8	0.5813
A194 (04-503)	A194 (KB8)	T.26 / L.231	K1	-129.7	-70.44	-49.08	-44.52	-24.18	142.6	0.0975
A194 (04-503)	B184	T.26 / L.231	K1	-222.7	-80.73	-48.37	-52.78	-20.95	143.7	0.1158
A194 (04-503)	B224	T.26 / L.231	K1	-239.1	-179.1	-157.2	-154	-132.6	-4.329	0	*
A194 (04-503)	D206	T.26 / L.231	K1	-191	-114.2	-92.95	-87.8	-68.39	147.7	0.0306
A194 (KB8)	B184	T.26 / L.231	K1	-217.1	-33.27	0.3136	-8.258	24.94	95.75	0.5033
A194 (KB8)	B224	T.26 / L.231	K1	-268.6	-123	-108.6	-109.5	-93.23	20.55	0.0011	*
A194 (KB8)	D206	T.26 / L.231	K1	-216.3	-58.2	-43.08	-43.28	-28.83	142.7	0.0616
B184	B224	T.26 / L.231	K1	-211.5	-133.4	-108.5	-101.2	-76.34	90.33	0.0244	*
B184	D206	T.26 / L.231	K1	-146.3	-69.17	-44.16	-35.02	-11.36	244.6	0.1974
B224	D206	T.26 / L.231	K1	-84.29	48.66	65.18	66.18	80.56	258.3	0.9733
A194 (04-503)	A194 (KB8)	T.18 / L.049	k	-407.3	-131.7	26.27	-5.096	123.4	430.2	0.547
A194 (04-503)	B184	T.18 / L.049	k	-396.2	47.04	90.5	69.51	125.3	404.8	0.8663
A194 (04-503)	B224	T.18 / L.049	k	-403.5	-150.5	-113	-118.2	-80.32	251.7	0.015	*
A194 (04-503)	D206	T.18 / L.049	k	-425.6	-5.647	35.01	24.48	68.76	434.7	0.722
A194 (KB8)	B184	T.18 / L.049	k	-491	-45.6	52.83	74.6	209.1	489	0.6287
A194 (KB8)	B224	T.18 / L.049	k	-498.5	-240	-140.1	-113.1	13.77	293	0.2698
A194 (KB8)	D206	T.18 / L.049	k	-476.8	-95.69	4.013	29.58	157	476.8	0.5101
B184	B224	T.18 / L.049	k	-472.3	-244.2	-202.8	-187.7	-157.8	268	0.0653
B184	D206	T.18 / L.049	k	-463.3	-96.41	-55.43	-45.02	-9.319	458.8	0.2199
B224	D206	T.18 / L.049	k	-288.6	104.4	148.4	142.7	188.3	475.1	0.9465
A194 (04-503)	A194 (KB8)	T.26 / L.049	k	-238.1	-21.37	18.67	17.77	57.8	265.2	0.6258
A194 (04-503)	B184	T.26 / L.049	k	-311.7	-82.06	-28.01	-23.09	38.5	248	0.3809
A194 (04-503)	B224	T.26 / L.049	k	-351	-179.9	-75.8	-94.39	-15	181.6	0.1912
A194 (04-503)	D206	T.26 / L.049	k	-366	10.76	80.99	55.57	141.2	326.6	0.7672
A194 (KB8)	B184	T.26 / L.049	k	-400.5	-103.3	-45.3	-40.86	21.12	249.8	0.3225
A194 (KB8)	B224	T.26 / L.049	k	-463.3	-196.2	-96.53	-112.2	-32.58	197.3	0.1342
A194 (KB8)	D206	T.26 / L.049	k	-389.9	-14.68	63.21	37.8	124.1	340.3	0.7187
B184	B224	T.26 / L.049	k	-399	-154.7	-67.78	-71.29	21.26	315.6	0.3103
B184	D206	T.26 / L.049	k	-389.2	0.2436	101.5	78.66	176.9	445.4	0.7503
B224	D206	T.26 / L.049	k	-341	68.26	156.8	150	258.4	487.5	0.8556
A194 (04-503)	A194 (KB8)	T.26 / L.117	k	-439.9	-109.3	-57.72	-40.34	4	382.5	0.263
A194 (04-503)	B184	T.26 / L.117	k	-454.2	-250.7	-201.4	-183.3	-141.7	242.3	0.0691
A194 (04-503)	B224	T.26 / L.117	k	-474.4	-289	-234.5	-216.7	-168	242.8	0.0546
A194 (04-503)	D206	T.26 / L.117	k	-438.4	-53.38	1.359	14.56	65.48	442.5	0.5064
A194 (KB8)	B184	T.26 / L.117	k	-378.1	-177.6	-140.2	-143	-106.3	217	0.0044	*
A194 (KB8)	B224	T.26 / L.117	k	-418.8	-216.6	-176.2	-176.4	-137.7	214.1	0.0059	*
A194 (KB8)	D206	T.26 / L.117	k	-368.3	15.64	60.54	54.9	101.4	383.6	0.8159
B184	B224	T.26 / L.117	k	-247.7	-70.58	-36.22	-33.37	1.543	235.6	0.2573
B184	D206	T.26 / L.117	k	-191.4	161.2	202.7	197.9	240.7	428.5	0.9906	*
B224	D206	T.26 / L.117	k	-183.3	190.5	238.2	231.3	279.3	433.4	0.9941	*
A194 (04-503)	A194 (KB8)	T.26 / L.231	k	-399.3	-142.5	32.19	-13.69	116.8	329.4	0.5555
A194 (04-503)	B184	T.26 / L.231	k	-270.3	-105.7	-74.08	-71.38	-41.26	150.4	0.0867
A194 (04-503)	B224	T.26 / L.231	k	-381.3	-152.3	-114.2	-120.8	-81.63	98.67	0.004	*
A194 (04-503)	D206	T.26 / L.231	k	-408.9	-148.7	10.23	-25.54	101.3	289.6	0.5219
A194 (KB8)	B184	T.26 / L.231	k	-331.6	-191.2	-99.62	-57.69	69.41	395	0.3431
A194 (KB8)	B224	T.26 / L.231	k	-469.8	-233.2	-152.3	-107.1	19.76	301.9	0.278
A194 (KB8)	D206	T.26 / L.231	k	-497.8	-150.4	-12.29	-11.84	124.1	488.3	0.4693
B184	B224	T.26 / L.231	k	-368.6	-82.36	-39.66	-49.37	-6.391	143.9	0.2032
B184	D206	T.26 / L.231	k	-404.5	-77.89	79.65	45.85	175.3	373.5	0.6375
B224	D206	T.26 / L.231	k	-274.1	-29.38	128.3	95.22	219.8	455.9	0.7124
A194 (04-503)	A194 (KB8)	T.18 / L.049	K2	-486	-239.7	-71.77	-97.25	55.18	622.4	0.3847
A194 (04-503)	B184	T.18 / L.049	K2	-386.7	60.88	102.6	73.52	132.7	650.7	0.8681
A194 (04-503)	B224	T.18 / L.049	K2	-493.8	-227.2	-181.5	-195.6	-149.8	363.7	0.0048	*
A194 (04-503)	D206	T.18 / L.049	K2	-646.9	-37.49	-4.524	-29.32	21.33	529.6	0.4558
A194 (KB8)	B184	T.18 / L.049	K2	-445.4	39.16	147.4	170.8	324.9	581.2	0.8558
A194 (KB8)	B224	T.18 / L.049	K2	-559.7	-237.5	-122.5	-98.39	46.61	329.6	0.316
A194 (KB8)	D206	T.18 / L.049	K2	-693.1	-65.85	49.73	67.93	222.1	484.8	0.5757
B184	B224	T.18 / L.049	K2	-603.3	-330.7	-283.3	-269.2	-234.1	229.7	0.053
B184	D206	T.18 / L.049	K2	-738.5	-146.1	-108.4	-102.8	-64.7	395.6	0.1204
B224	D206	T.18 / L.049	K2	-474.8	134.3	175.2	166.3	221.3	505.8	0.9292
A194 (04-503)	A194 (KB8)	T.26 / L.049	K2	-260.3	39.78	66.29	63.75	90.95	253.1	0.9339
A194 (04-503)	B184	T.26 / L.049	K2	-403.1	-115.5	-76.28	-84.23	-42.73	136.4	0.0494
A194 (04-503)	B224	T.26 / L.049	K2	-409.4	-253.9	-211.1	-216.1	-175.3	38.03	1.00E-04	*
A194 (04-503)	D206	T.26 / L.049	K2	-397.4	-34.71	118.9	47.13	148.8	320.1	0.7207
A194 (KB8)	B184	T.26 / L.049	K2	-475.2	-183	-141.9	-148	-105.8	213.9	0.0067	*
A194 (KB8)	B224	T.26 / L.049	K2	-492.4	-319.1	-276.7	-279.9	-239.2	137.1	1.00E-04	*
A194 (KB8)	D206	T.26 / L.049	K2	-473.6	-99.38	51.12	-16.63	84.62	439.6	0.6664
B184	B224	T.26 / L.049	K2	-403.7	-182.5	-134.1	-131.9	-86.64	222	0.0478
B184	D206	T.26 / L.049	K2	-339.4	52.62	184.1	131.4	232.9	580.3	0.7907
B224	D206	T.26 / L.049	K2	-262.4	183.7	317.2	263.2	368.8	572.9	0.9002
A194 (04-503)	A194 (KB8)	T.26 / L.117	K2	-518.5	-21.9	21.64	48.27	81.94	496.3	0.6258
A194 (04-503)	B184	T.26 / L.117	K2	-434.5	-226.6	-177	-153.1	-113.7	324.5	0.0989
A194 (04-503)	B224	T.26 / L.117	K2	-495.5	-290.5	-239.4	-215.9	-170.8	243.7	0.0674
A194 (04-503)	D206	T.26 / L.117	K2	-481.5	-40.16	8.556	30.64	72.78	497.7	0.5479
A194 (KB8)	B184	T.26 / L.117	K2	-386.9	-226.5	-199.8	-201.4	-175.4	324.1	0.004	*
A194 (KB8)	B224	T.26 / L.117	K2	-468.9	-292.6	-260.4	-264.2	-232.7	276	0.0036	*
A194 (KB8)	D206	T.26 / L.117	K2	-463.8	-40.9	-12.26	-17.63	12.6	462.7	0.3724
B184	B224	T.26 / L.117	K2	-273.1	-97.44	-61.21	-62.76	-26.03	189.2	0.1196
B184	D206	T.26 / L.117	K2	-280.2	153.3	187.2	183.8	219.6	402.6	0.989	*
B224	D206	T.26 / L.117	K2	-177.4	211.2	247.7	246.5	286.1	450.6	0.995	*
A194 (04-503)	A194 (KB8)	T.26 / L.231	K2	-431	-195.2	-10.36	-58.21	85.45	455.7	0.4849
A194 (04-503)	B184	T.26 / L.231	K2	-364.7	-144.4	-122	-124.2	-101.7	246.3	1.00E-04	*
A194 (04-503)	B224	T.26 / L.231	K2	-454	-295.1	-271.5	-274.7	-249.2	91.29	1.00E-04	*
A194 (04-503)	D206	T.26 / L.231	K2	-489.8	-246.9	-74.64	-113.3	25.67	213.8	0.339
A194 (KB8)	B184	T.26 / L.231	K2	-409	-206.2	-113.5	-65.95	70.6	324	0.343
A194 (KB8)	B224	T.26 / L.231	K2	-539.9	-355.5	-264.9	-216.5	-80	180.5	0.1452
A194 (KB8)	D206	T.26 / L.231	K2	-570.7	-206.5	-55.86	-55.12	93.55	469.6	0.3687
B184	B224	T.26 / L.231	K2	-351.7	-176.4	-149.3	-150.6	-122.9	96.83	0.0017	*
B184	D206	T.26 / L.231	K2	-381.9	-121.4	47.14	10.83	149.1	372.4	0.5767
B224	D206	T.26 / L.231	K2	-238.8	28.5	197.5	161.4	297.2	513.1	0.7896
A194 (04-503)	A194 (KB8)	T.18 / L.049	K.max	-390.6	68.68	86.85	86	105.6	373.8	0.9884	*
A194 (04-503)	B184	T.18 / L.049	K.max	-361.1	88.29	120	112.7	145.4	370.9	0.9815	*
A194 (04-503)	B224	T.18 / L.049	K.max	-493.8	-228	-182.1	-197.5	-150.6	84.55	4.00E-04	*
A194 (04-503)	D206	T.18 / L.049	K.max	-599.1	-28.79	-2.058	-9.251	22.34	300.4	0.4793
A194 (KB8)	B184	T.18 / L.049	K.max	-439.2	1.711	32.93	26.66	57.51	511.9	0.7622
A194 (KB8)	B224	T.18 / L.049	K.max	-572.5	-313.1	-268.6	-283.5	-238.2	202.1	0.0013	*
A194 (KB8)	D206	T.18 / L.049	K.max	-695.3	-114.3	-88.41	-95.25	-66.32	347.2	0.0141	*
B184	B224	T.18 / L.049	K.max	-604.3	-347.6	-302.1	-310.2	-263.5	198.9	0.0056	*
B184	D206	T.18 / L.049	K.max	-738.5	-152.3	-121.4	-121.9	-87.81	350.4	0.0192	*
B224	D206	T.18 / L.049	K.max	-441.3	144.2	180.5	188.3	225.4	505.8	0.9851	*
A194 (04-503)	A194 (KB8)	T.26 / L.049	K.max	-188.2	39.87	66.39	63.81	90.95	221	0.9342
A194 (04-503)	B184	T.26 / L.049	K.max	-403.1	-115.5	-76.28	-84.21	-42.72	110.9	0.0495
A194 (04-503)	B224	T.26 / L.049	K.max	-409.4	-253.9	-211.1	-216.1	-175.3	-48.7	0	*
A194 (04-503)	D206	T.26 / L.049	K.max	13.92	129.6	149.5	149.9	169.7	270.2	1	*
A194 (KB8)	B184	T.26 / L.049	K.max	-475.2	-183	-142	-148	-105.8	136.5	0.0065	*
A194 (KB8)	B224	T.26 / L.049	K.max	-492.4	-319.1	-276.8	-279.9	-239.3	-38.53	0	*
A194 (KB8)	D206	T.26 / L.049	K.max	-92.74	61.26	82.74	86.08	107	273.8	0.9952	*
B184	B224	T.26 / L.049	K.max	-403.7	-182.5	-134.2	-131.9	-86.66	222	0.0476
B184	D206	T.26 / L.049	K.max	17.49	193.2	225.6	234.1	264.1	580.3	1	*
B224	D206	T.26 / L.049	K.max	163.3	326.5	360.4	366	401.4	572.9	1	*
A194 (04-503)	A194 (KB8)	T.26 / L.117	K.max	-181.2	-48.56	-5.758	2.774	41.48	437.5	0.4653
A194 (04-503)	B184	T.26 / L.117	K.max	-468	-252.6	-207.1	-200.5	-155.7	222	0.0136	*
A194 (04-503)	B224	T.26 / L.117	K.max	-509.9	-316.8	-269.8	-263.2	-215.9	186.4	0.0045	*
A194 (04-503)	D206	T.26 / L.117	K.max	-464.4	-65.55	-19.95	-14.34	31.79	426.1	0.3987
A194 (KB8)	B184	T.26 / L.117	K.max	-386.9	-226.8	-200.2	-203.3	-176.1	-65.85	0	*
A194 (KB8)	B224	T.26 / L.117	K.max	-468.9	-292.9	-260.9	-266	-233.3	-120.6	0	*
A194 (KB8)	D206	T.26 / L.117	K.max	-405	-40.17	-11.89	-17.11	12.91	123.5	0.3752
B184	B224	T.26 / L.117	K.max	-273.1	-97.44	-61.21	-62.76	-26.03	189.2	0.1196
B184	D206	T.26 / L.117	K.max	-223.7	154.5	188.3	186.1	220.5	402.6	0.9941	*
B224	D206	T.26 / L.117	K.max	-135.1	212.2	248.6	248.9	287.3	450.6	0.9986	*
A194 (04-503)	A194 (KB8)	T.26 / L.231	K.max	-184.1	94.6	110.9	109.2	126.2	262.8	0.9971	*
A194 (04-503)	B184	T.26 / L.231	K.max	-364.7	-144.4	-122	-124.2	-101.7	-6.596	0	*
A194 (04-503)	B224	T.26 / L.231	K.max	-454	-295.1	-271.5	-274.8	-249.2	-146.4	0	*
A194 (04-503)	D206	T.26 / L.231	K.max	-437	46.16	67.04	59.87	84.27	213.8	0.9242
A194 (KB8)	B184	T.26 / L.231	K.max	-467.4	-253	-232.5	-233.4	-213.3	80.12	1.00E-04	*
A194 (KB8)	B224	T.26 / L.231	K.max	-577.2	-405	-381.4	-383.9	-360.2	-121	0	*
A194 (KB8)	D206	T.26 / L.231	K.max	-520.7	-61.89	-43.32	-49.3	-27.82	271.9	0.0599
B184	B224	T.26 / L.231	K.max	-351.7	-176.4	-149.3	-150.6	-122.9	96.83	0.0017	*
B184	D206	T.26 / L.231	K.max	-273.6	164.4	188.2	184.1	210.7	432.6	0.9934	*
B224	D206	T.26 / L.231	K.max	-126	312.4	337.1	334.6	361.8	537.6	0.9994	*
A194 (04-503)	A194 (KB8)	T.18 / L.049	B1	-0.8082	0.1815	0.3026	0.3331	0.4947	0.8896	0.9506
A194 (04-503)	B184	T.18 / L.049	B1	-0.8649	-0.3529	-0.1064	-0.07759	0.1706	0.868	0.4072
A194 (04-503)	B224	T.18 / L.049	B1	-0.8674	-0.4188	-0.2374	-0.2206	-0.04467	0.58	0.2087
A194 (04-503)	D206	T.18 / L.049	B1	-0.7662	0.1047	0.231	0.2632	0.4197	0.8825	0.9091
A194 (KB8)	B184	T.18 / L.049	B1	-0.9025	-0.6575	-0.4716	-0.4107	-0.09362	0.8571	0.0767
A194 (KB8)	B224	T.18 / L.049	B1	-0.8915	-0.7232	-0.5686	-0.5538	-0.4204	0.5809	0.0253
A194 (KB8)	D206	T.18 / L.049	B1	-0.8751	-0.1266	-0.08617	-0.06995	-0.03196	0.8878	0.1889
B184	B224	T.18 / L.049	B1	-0.9322	-0.3777	-0.1137	-0.1431	0.101	0.6268	0.3692
B184	D206	T.18 / L.049	B1	-0.8312	0.07841	0.3916	0.3407	0.5797	0.9038	0.8081
B224	D206	T.18 / L.049	B1	-0.502	0.3435	0.4933	0.4838	0.6418	0.9029	0.9817	*
A194 (04-503)	A194 (KB8)	T.26 / L.049	B1	-0.7406	-0.1794	-0.02467	-0.07295	0.05979	0.737	0.4272
A194 (04-503)	B184	T.26 / L.049	B1	-0.7274	-0.1131	-0.01461	-0.03207	0.05362	0.6985	0.4476
A194 (04-503)	B224	T.26 / L.049	B1	-0.6049	0.05333	0.1119	0.1104	0.1656	0.7775	0.858
A194 (04-503)	D206	T.26 / L.049	B1	-0.763	-0.3829	0.004118	-0.1194	0.07862	0.7471	0.5115
A194 (KB8)	B184	T.26 / L.049	B1	-0.7472	-0.09474	0.009489	0.04088	0.1598	0.7202	0.5262
A194 (KB8)	B224	T.26 / L.049	B1	-0.601	0.05635	0.1328	0.1833	0.2922	0.8086	0.8663
A194 (KB8)	D206	T.26 / L.049	B1	-0.8572	-0.2863	0.01168	-0.0465	0.1417	0.7622	0.5266
B184	B224	T.26 / L.049	B1	-0.7439	0.06499	0.12	0.1424	0.2176	0.7873	0.8731
B184	D206	T.26 / L.049	B1	-0.7507	-0.3407	0.008445	-0.08738	0.1097	0.7345	0.5204
B224	D206	T.26 / L.049	B1	-0.8128	-0.4923	-0.09841	-0.2298	-0.0405	0.6792	0.1605
A194 (04-503)	A194 (KB8)	T.26 / L.117	B1	-0.7906	-0.3075	-0.1272	-0.1808	-0.03847	0.731	0.1536
A194 (04-503)	B184	T.26 / L.117	B1	-0.8027	-0.5166	-0.4375	-0.427	-0.3558	0.3771	0.0164	*
A194 (04-503)	B224	T.26 / L.117	B1	-0.7694	-0.2293	-0.1362	-0.1412	-0.05532	0.6873	0.12
A194 (04-503)	D206	T.26 / L.117	B1	-0.7552	-0.1324	-0.07615	-0.08644	-0.02566	0.7118	0.1575
A194 (KB8)	B184	T.26 / L.117	B1	-0.791	-0.407	-0.2895	-0.2462	-0.1078	0.5854	0.1595
A194 (KB8)	B224	T.26 / L.117	B1	-0.6935	-0.1161	0.004788	0.03966	0.1753	0.7577	0.5099
A194 (KB8)	D206	T.26 / L.117	B1	-0.7946	-0.04657	0.04914	0.09438	0.227	0.7384	0.6307
B184	B224	T.26 / L.117	B1	-0.408	0.1817	0.2965	0.2859	0.3962	0.744	0.9538
B184	D206	T.26 / L.117	B1	-0.5105	0.2639	0.3558	0.3406	0.4417	0.7645	0.9657
B224	D206	T.26 / L.117	B1	-0.7266	-0.0331	0.05485	0.05472	0.1529	0.674	0.6637
A194 (04-503)	A194 (KB8)	T.26 / L.231	B1	-0.6541	0.08872	0.1748	0.2017	0.3067	0.7986	0.9217
A194 (04-503)	B184	T.26 / L.231	B1	-0.6748	-0.1786	-0.03507	-0.02956	0.1112	0.6712	0.4355
A194 (04-503)	B224	T.26 / L.231	B1	-0.3302	0.1169	0.1994	0.2363	0.3298	0.7283	0.9771	*
A194 (04-503)	D206	T.26 / L.231	B1	-0.6154	0.1052	0.1876	0.2209	0.3187	0.7374	0.9564
A194 (KB8)	B184	T.26 / L.231	B1	-0.7238	-0.3512	-0.2245	-0.2313	-0.1121	0.6257	0.0776
A194 (KB8)	B224	T.26 / L.231	B1	-0.5137	-0.01311	0.02122	0.03455	0.05608	0.7004	0.6648
A194 (KB8)	D206	T.26 / L.231	B1	-0.6765	-0.02699	0.01058	0.01917	0.05098	0.7129	0.5759
B184	B224	T.26 / L.231	B1	-0.42	0.1448	0.2534	0.2658	0.3749	0.7117	0.9736
B184	D206	T.26 / L.231	B1	-0.6434	0.1308	0.2397	0.2505	0.3639	0.7244	0.9524
B224	D206	T.26 / L.231	B1	-0.6992	-0.04052	-0.009693	-0.01538	0.0197	0.4985	0.4076
A194 (04-503)	A194 (KB8)	T.18 / L.049	B2	-0.8848	-0.5299	-0.2507	-0.271	-0.00137	0.9115	0.2477
A194 (04-503)	B184	T.18 / L.049	B2	-0.8682	0.03743	0.07162	0.01743	0.1126	0.9434	0.8141
A194 (04-503)	B224	T.18 / L.049	B2	-0.1502	-0.01224	0.02306	0.04763	0.06811	0.9076	0.66
A194 (04-503)	D206	T.18 / L.049	B2	-0.9398	-0.5814	-0.3422	-0.3393	-0.1048	0.8571	0.1428
A194 (KB8)	B184	T.18 / L.049	B2	-0.9803	0.04593	0.27	0.2884	0.5782	0.9534	0.8271
A194 (KB8)	B224	T.18 / L.049	B2	-0.2029	0.04248	0.2957	0.3186	0.5709	0.9238	0.8117
A194 (KB8)	D206	T.18 / L.049	B2	-0.9845	-0.3508	-0.06414	-0.06834	0.2022	0.9629	0.4308
B184	B224	T.18 / L.049	B2	-0.1731	-0.08543	-0.05433	0.0302	-0.009345	0.92	0.2222
B184	D206	T.18 / L.049	B2	-0.9633	-0.6372	-0.3688	-0.3567	-0.1253	0.977	0.115
B224	D206	T.18 / L.049	B2	-0.9181	-0.6226	-0.3861	-0.3869	-0.1529	0.1808	0.0861
A194 (04-503)	A194 (KB8)	T.26 / L.049	B2	-0.8274	0.006517	0.09695	0.121	0.2451	0.914	0.7605
A194 (04-503)	B184	T.26 / L.049	B2	-0.845	0.01379	0.09334	0.09959	0.2414	0.8956	0.7741
A194 (04-503)	B224	T.26 / L.049	B2	-0.8475	-0.2387	0.0567	-0.005141	0.1928	0.9162	0.5635
A194 (04-503)	D206	T.26 / L.049	B2	-0.8617	-0.2806	-0.008939	-0.05369	0.1382	0.9447	0.481
A194 (KB8)	B184	T.26 / L.049	B2	-0.9016	-0.06177	-0.002911	-0.02139	0.08562	0.8983	0.4861
A194 (KB8)	B224	T.26 / L.049	B2	-0.9115	-0.3571	-0.05038	-0.1261	0.05522	0.9134	0.4386
A194 (KB8)	D206	T.26 / L.049	B2	-0.909	-0.4097	-0.09973	-0.1747	0.003942	0.918	0.2555
B184	B224	T.26 / L.049	B2	-0.9059	-0.3455	-0.035	-0.1047	0.05804	0.9119	0.4605
B184	D206	T.26 / L.049	B2	-0.9081	-0.3995	-0.0892	-0.1533	-0.0004099	0.9698	0.2492
B224	D206	T.26 / L.049	B2	-0.9175	-0.2837	-0.0712	-0.04855	0.209	0.9827	0.4152
A194 (04-503)	A194 (KB8)	T.26 / L.117	B2	-0.8565	-0.008537	0.1803	0.2074	0.4482	0.8766	0.7386
A194 (04-503)	B184	T.26 / L.117	B2	-0.5812	0.1138	0.3082	0.3478	0.5734	0.8926	0.9368
A194 (04-503)	B224	T.26 / L.117	B2	-0.7617	0.1331	0.3265	0.3647	0.5935	0.9262	0.9536
A194 (04-503)	D206	T.26 / L.117	B2	-0.9246	-0.1571	0.08184	0.08547	0.3568	0.9304	0.597
A194 (KB8)	B184	T.26 / L.117	B2	-0.7175	0.04549	0.08054	0.1405	0.1713	0.8815	0.9885	*
A194 (KB8)	B224	T.26 / L.117	B2	-0.8486	0.06561	0.1002	0.1574	0.1917	0.908	0.9835	*
A194 (KB8)	D206	T.26 / L.117	B2	-0.8534	-0.3314	-0.0547	-0.1219	0.06636	0.89	0.4115
B184	B224	T.26 / L.117	B2	-0.8803	0.005644	0.02108	0.01689	0.03483	0.7326	0.8193
B184	D206	T.26 / L.117	B2	-0.8943	-0.459	-0.17	-0.2624	-0.03457	0.586	0.1129
B224	D206	T.26 / L.117	B2	-0.9172	-0.4762	-0.1882	-0.2793	-0.05372	0.7831	0.0617
A194 (04-503)	A194 (KB8)	T.26 / L.231	B2	-0.8233	-0.4149	-0.1356	-0.1555	0.08359	0.952	0.3556
A194 (04-503)	B184	T.26 / L.231	B2	-0.7643	0.04808	0.0924	0.1349	0.1853	0.8647	0.9237
A194 (04-503)	B224	T.26 / L.231	B2	-0.8414	-0.4101	-0.1178	-0.1519	0.08331	0.8955	0.3714
A194 (04-503)	D206	T.26 / L.231	B2	-0.8294	-0.4362	-0.1598	-0.1703	0.07313	0.9817	0.3326
A194 (KB8)	B184	T.26 / L.231	B2	-0.8839	0.04202	0.2642	0.2904	0.5457	0.8968	0.8085
A194 (KB8)	B224	T.26 / L.231	B2	-0.9873	-0.2804	0.002629	0.003581	0.2922	0.9001	0.5024
A194 (KB8)	D206	T.26 / L.231	B2	-0.9915	-0.3148	-0.01591	-0.01482	0.2712	0.9814	0.4844
B184	B224	T.26 / L.231	B2	-0.8766	-0.531	-0.2563	-0.2868	-0.03184	0.8849	0.195
B184	D206	T.26 / L.231	B2	-0.8858	-0.5603	-0.2919	-0.3052	-0.05859	0.9685	0.1796
B224	D206	T.26 / L.231	B2	-0.903	-0.3055	-0.02031	-0.0184	0.2622	0.9917	0.4773
A194 (04-503)	A194 (KB8)	T.18 / L.049	M1	-25.84	-17.61	-15.88	-14.72	-13.61	20.46	0.0181	*
A194 (04-503)	B184	T.18 / L.049	M1	-22.64	-5.049	-3.167	-3.689	-1.896	21.73	0.0759
A194 (04-503)	B224	T.18 / L.049	M1	-10.28	-4.644	-3.625	-3.287	-2.531	19.83	0.0535
A194 (04-503)	D206	T.18 / L.049	M1	-33.99	-5.18	-2.957	-4.681	-1.269	19.89	0.128
A194 (KB8)	B184	T.18 / L.049	M1	-14.47	8.697	12.43	11.03	14.43	24.72	0.9475
A194 (KB8)	B224	T.18 / L.049	M1	-8.786	10.48	12.35	11.43	13.95	22.6	0.9505
A194 (KB8)	D206	T.18 / L.049	M1	-34.86	7.827	12.63	10.04	14.93	26.15	0.8591
B184	B224	T.18 / L.049	M1	-9.488	-1.589	-0.4895	0.4027	1.329	19.79	0.3961
B184	D206	T.18 / L.049	M1	-28.68	-2.057	0.2262	-0.9915	2.356	22.05	0.5321
B224	D206	T.18 / L.049	M1	-29.74	-1.428	0.7052	-1.394	2.153	9.033	0.6067
A194 (04-503)	A194 (KB8)	T.26 / L.049	M1	-15.03	-0.03316	1.099	1.003	2.141	12.9	0.7437
A194 (04-503)	B184	T.26 / L.049	M1	-6.585	-2.323	-1.28	-1.266	-0.2156	11.63	0.2117
A194 (04-503)	B224	T.26 / L.049	M1	-10.93	-6.405	-5.221	-5.059	-3.802	5.918	0.0043	*
A194 (04-503)	D206	T.26 / L.049	M1	-8.21	-2.837	-0.9745	-0.9176	1.006	12.22	0.3788
A194 (KB8)	B184	T.26 / L.049	M1	-7.761	-3.346	-2.373	-2.27	-1.341	13.23	0.0753
A194 (KB8)	B224	T.26 / L.049	M1	-13.49	-7.438	-6.296	-6.062	-4.896	11.59	0.0058	*
A194 (KB8)	D206	T.26 / L.049	M1	-8.803	-3.951	-2.018	-1.921	-0.03861	14.66	0.2439
B184	B224	T.26 / L.049	M1	-8.495	-5.042	-3.972	-3.792	-2.631	2.262	0.0157	*
B184	D206	T.26 / L.049	M1	-5.848	-1.573	0.268	0.3487	2.295	7.928	0.5295
B224	D206	T.26 / L.049	M1	-4.092	2.311	4.017	4.141	6.279	12.16	0.9455
A194 (04-503)	A194 (KB8)	T.26 / L.117	M1	-9.636	2.61	4.127	3.757	5.376	12.01	0.9227
A194 (04-503)	B184	T.26 / L.117	M1	-6.054	2.097	3.014	2.793	3.913	9.31	0.9331
A194 (04-503)	B224	T.26 / L.117	M1	-7.742	1.529	2.636	2.377	3.637	8.828	0.906
A194 (04-503)	D206	T.26 / L.117	M1	-9.351	1.045	2.193	1.978	3.293	8.78	0.8765
A194 (KB8)	B184	T.26 / L.117	M1	-6.151	-2.057	-1.28	-0.9642	-0.1669	12.22	0.2204
A194 (KB8)	B224	T.26 / L.117	M1	-6.887	-2.53	-1.596	-1.38	-0.4653	10.49	0.1789
A194 (KB8)	D206	T.26 / L.117	M1	-7.162	-3.028	-1.994	-1.779	-0.8086	10.93	0.1419
B184	B224	T.26 / L.117	M1	-4.656	-0.8986	-0.3283	-0.4155	0.1647	2.115	0.3337
B184	D206	T.26 / L.117	M1	-5.226	-1.43	-0.8401	-0.815	-0.227	3.368	0.1865
B224	D206	T.26 / L.117	M1	-5.709	-1.202	-0.4499	-0.3995	0.3545	5.145	0.3455
A194 (04-503)	A194 (KB8)	T.26 / L.231	M1	-7.096	-3.531	-2.698	-2.572	-1.761	5.997	0.0436
A194 (04-503)	B184	T.26 / L.231	M1	-5.578	-2.381	-1.622	-1.575	-0.819	6.107	0.0929
A194 (04-503)	B224	T.26 / L.231	M1	-5.934	-3.274	-2.59	-2.483	-1.78	4.642	0.0216	*
A194 (04-503)	D206	T.26 / L.231	M1	-8.397	-4.625	-3.834	-3.692	-2.917	5.528	0.017	*
A194 (KB8)	B184	T.26 / L.231	M1	-6.048	0.3278	1.123	0.9973	1.798	4.569	0.8212
A194 (KB8)	B224	T.26 / L.231	M1	-6.817	-0.51	0.1675	0.08898	0.8215	3.91	0.5679
A194 (KB8)	D206	T.26 / L.231	M1	-8.553	-1.908	-1.095	-1.12	-0.3367	6.579	0.1676
B184	B224	T.26 / L.231	M1	-3.589	-1.514	-0.9723	-0.9083	-0.367	3.021	0.1526
B184	D206	T.26 / L.231	M1	-6.021	-2.898	-2.233	-2.117	-1.502	5.714	0.0471
B224	D206	T.26 / L.231	M1	-4.956	-1.915	-1.288	-1.209	-0.6202	6.499	0.1039
A194 (04-503)	A194 (KB8)	T.18 / L.049	m	-33.27	-8.584	1.11	0.5956	9.345	34.27	0.5307
A194 (04-503)	B184	T.18 / L.049	m	-31.69	-11.4	-4.255	-3.524	3.65	27.46	0.3604
A194 (04-503)	B224	T.18 / L.049	m	-30.87	2.812	7.236	5.494	9.991	26.84	0.8252
A194 (04-503)	D206	T.18 / L.049	m	-30.06	-0.8577	2.105	1.61	4.649	27.41	0.6924
A194 (KB8)	B184	T.18 / L.049	m	-37.66	-14.46	-4.275	-4.12	5.519	36.91	0.3862
A194 (KB8)	B224	T.18 / L.049	m	-36.24	-4.158	4.682	4.898	14.56	30.92	0.6402
A194 (KB8)	D206	T.18 / L.049	m	-36.78	-7.886	0.5528	1.015	10.43	36.07	0.5174
B184	B224	T.18 / L.049	m	-35.53	1.486	9.781	9.018	17.8	31.35	0.7863
B184	D206	T.18 / L.049	m	-35.43	-2.24	5.751	5.135	13.33	36.67	0.6837
B224	D206	T.18 / L.049	m	-30.32	-8.554	-5.128	-3.884	0.1077	34.13	0.2531
A194 (04-503)	A194 (KB8)	T.26 / L.049	m	-24.33	-6.592	-3.65	-4.137	-1.172	16.26	0.154
A194 (04-503)	B184	T.26 / L.049	m	-25.79	-2.798	0.8755	0.03017	3.793	18.9	0.5711
A194 (04-503)	B224	T.26 / L.049	m	-26.99	-16.4	-13.82	-12.81	-9.787	8.19	0.0125	*
A194 (04-503)	D206	T.26 / L.049	m	-26.24	1.562	8.465	5.333	11.84	25.66	0.7689
A194 (KB8)	B184	T.26 / L.049	m	-21.93	0.6089	4.59	4.167	8.116	29.62	0.778
A194 (KB8)	B224	T.26 / L.049	m	-33.07	-13.01	-9.663	-8.67	-4.956	21.06	0.088
A194 (KB8)	D206	T.26 / L.049	m	-21.28	5.194	11.99	9.469	16.14	35.29	0.8175
B184	B224	T.26 / L.049	m	-30.41	-17.88	-13.92	-12.84	-8.777	20.03	0.0495
B184	D206	T.26 / L.049	m	-28.5	0.4326	7.257	5.302	12	36.84	0.7574
B224	D206	T.26 / L.049	m	-19.09	12.6	20.92	18.14	25.84	37.22	0.9177
A194 (04-503)	A194 (KB8)	T.26 / L.117	m	-33.55	2.187	9.655	9.232	17.52	32.91	0.8019
A194 (04-503)	B184	T.26 / L.117	m	-26.93	-2.368	5.257	4.92	13.1	25.7	0.6836
A194 (04-503)	B224	T.26 / L.117	m	-37.29	-8.576	-0.1558	-0.6232	7.804	25.3	0.4945
A194 (04-503)	D206	T.26 / L.117	m	-32.96	-3.988	4.324	3.783	12.18	32.33	0.6412
A194 (KB8)	B184	T.26 / L.117	m	-21.33	-6.348	-4.201	-4.313	-2.14	21.01	0.0799
A194 (KB8)	B224	T.26 / L.117	m	-30.16	-13.38	-9.25	-9.856	-5.819	21.27	0.017	*
A194 (KB8)	D206	T.26 / L.117	m	-28.38	-8.4	-5.136	-5.449	-2.316	24.3	0.1344
B184	B224	T.26 / L.117	m	-24.78	-9.238	-5.123	-5.543	-1.421	18.33	0.1718
B184	D206	T.26 / L.117	m	-24.33	-4.331	-0.9191	-1.136	2.439	20.58	0.4198
B224	D206	T.26 / L.117	m	-22.94	-0.3163	4.166	4.406	9.199	34.63	0.7333
A194 (04-503)	A194 (KB8)	T.26 / L.231	m	-29.91	-15.29	-5.04	-6.28	2.711	22.44	0.3407
A194 (04-503)	B184	T.26 / L.231	m	-23.32	-3.474	-0.5491	-1.115	1.626	11.2	0.4381
A194 (04-503)	B224	T.26 / L.231	m	-28.55	-19.55	-15.65	-15.82	-11.99	-0.9976	0	*
A194 (04-503)	D206	T.26 / L.231	m	-29.65	-17.57	-8.188	-8.098	1.438	16.37	0.2845
A194 (KB8)	B184	T.26 / L.231	m	-29.39	-3.754	4.022	5.165	14.11	30.94	0.6286
A194 (KB8)	B224	T.26 / L.231	m	-36.99	-18.62	-10.36	-9.544	-0.5599	18.97	0.2372
A194 (KB8)	D206	T.26 / L.231	m	-37.72	-13.08	-1.922	-1.819	8.687	37.35	0.4532
B184	B224	T.26 / L.231	m	-29.98	-18.94	-14.72	-14.71	-10.64	7.897	0.0061	*
B184	D206	T.26 / L.231	m	-30.93	-16.42	-7.16	-6.984	2.475	24.59	0.3135
B224	D206	T.26 / L.231	m	-18.99	-1.84	7.748	7.725	17.2	36.18	0.6979
A194 (04-503)	A194 (KB8)	T.18 / L.049	M2	-42.26	-24.55	-13.84	-14.12	-3.814	36.12	0.1438
A194 (04-503)	B184	T.18 / L.049	M2	-33.03	-15.09	-7.399	-7.214	0.3455	44.17	0.2603
A194 (04-503)	B224	T.18 / L.049	M2	-26.55	-0.9558	4.037	2.207	7.088	41.77	0.7174
A194 (04-503)	D206	T.18 / L.049	M2	-50.79	-3.899	-0.9393	-3.071	1.261	38.09	0.3932
A194 (KB8)	B184	T.18 / L.049	M2	-35.94	-3.973	6.76	6.907	17.32	50.7	0.6609
A194 (KB8)	B224	T.18 / L.049	M2	-28.15	6.326	15.81	16.33	27.23	48.21	0.8946
A194 (KB8)	D206	T.18 / L.049	M2	-53.81	1.106	11.08	11.05	22.61	44.32	0.7806
B184	B224	T.18 / L.049	M2	-33.84	1.554	9.891	9.421	18.41	40.51	0.788
B184	D206	T.18 / L.049	M2	-52.45	-3.116	5.21	4.143	13.38	32.51	0.6596
B224	D206	T.18 / L.049	M2	-53.2	-8.682	-5.351	-5.278	-0.3774	25.87	0.238
A194 (04-503)	A194 (KB8)	T.26 / L.049	M2	-30.53	-5.795	-2.578	-3.133	0.02528	14.83	0.2516
A194 (04-503)	B184	T.26 / L.049	M2	-27.51	-4.511	-0.4081	-1.236	2.85	19.61	0.4707
A194 (04-503)	B224	T.26 / L.049	M2	-32.19	-22.14	-19.17	-17.86	-14.23	5.463	0.0047	*
A194 (04-503)	D206	T.26 / L.049	M2	-29.46	-1.311	8.017	4.415	12.45	27.74	0.7322
A194 (KB8)	B184	T.26 / L.049	M2	-27.74	-1.83	2.287	1.897	6.071	33.51	0.6481
A194 (KB8)	B224	T.26 / L.049	M2	-31.93	-19.7	-16.05	-14.73	-10.52	22	0.0287
A194 (KB8)	D206	T.26 / L.049	M2	-26.11	1.621	10.74	7.548	15.29	41.42	0.7714
B184	B224	T.26 / L.049	M2	-35.97	-22.36	-17.89	-16.63	-11.89	19.48	0.033
B184	D206	T.26 / L.049	M2	-31.4	-0.7814	8.154	5.651	13.56	39.12	0.7373
B224	D206	T.26 / L.049	M2	-20.19	15.07	25.36	22.28	31.64	43.11	0.9393
A194 (04-503)	A194 (KB8)	T.26 / L.117	M2	-34.46	5.795	13.74	12.99	21.74	35.34	0.8574
A194 (04-503)	B184	T.26 / L.117	M2	-26.62	0.3803	8.498	7.713	16.32	30.78	0.7592
A194 (04-503)	B224	T.26 / L.117	M2	-35.54	-6.474	2.536	1.754	10.71	28.76	0.5813
A194 (04-503)	D206	T.26 / L.117	M2	-35.31	-2.261	6.611	5.761	14.74	36.58	0.6974
A194 (KB8)	B184	T.26 / L.117	M2	-23.53	-7.742	-5.329	-5.277	-2.957	28.54	0.0681
A194 (KB8)	B224	T.26 / L.117	M2	-31.57	-15.17	-10.71	-11.24	-6.796	27.05	0.021	*
A194 (KB8)	D206	T.26 / L.117	M2	-32.15	-10.62	-7.157	-7.228	-3.758	30.94	0.1038
B184	B224	T.26 / L.117	M2	-28.12	-10.03	-5.424	-5.958	-1.445	18.73	0.174
B184	D206	T.26 / L.117	M2	-26.84	-5.418	-1.828	-1.951	1.812	21.41	0.358
B224	D206	T.26 / L.117	M2	-24.74	-1.267	3.649	4.007	9.158	37.93	0.6841
A194 (04-503)	A194 (KB8)	T.26 / L.231	M2	-33.52	-18.09	-7.799	-8.852	0.3779	25.18	0.261
A194 (04-503)	B184	T.26 / L.231	M2	-27.2	-5.512	-2.057	-2.69	0.4865	13.78	0.2915
A194 (04-503)	B224	T.26 / L.231	M2	-32.62	-22.16	-18.11	-18.31	-14.42	-0.5965	0	*
A194 (04-503)	D206	T.26 / L.231	M2	-34.73	-21.46	-11.94	-11.79	-2.384	17.46	0.1938
A194 (KB8)	B184	T.26 / L.231	M2	-29.33	-3.001	5.096	6.162	15.42	32.59	0.6592
A194 (KB8)	B224	T.26 / L.231	M2	-38.42	-18.83	-10.26	-9.455	-0.1877	20.93	0.246
A194 (KB8)	D206	T.26 / L.231	M2	-41.31	-14.5	-3.169	-2.939	7.828	38.28	0.4244
B184	B224	T.26 / L.231	M2	-31.82	-20.1	-15.65	-15.62	-11.45	8.994	0.0074	*
B184	D206	T.26 / L.231	M2	-34.9	-18.75	-9.369	-9.101	0.4701	24.45	0.2618
B224	D206	T.26 / L.231	M2	-21.73	-3.115	6.358	6.516	16.11	37.92	0.6639
A194 (04-503)	A194 (KB8)	T.18 / L.049	R.M1	-3.263	-0.3396	0.3203	0.4795	1.175	6.088	0.6264
A194 (04-503)	B184	T.18 / L.049	R.M1	-4.468	-0.4994	0.5651	0.5681	1.585	6.53	0.6384
A194 (04-503)	B224	T.18 / L.049	R.M1	-33.02	-20.77	-19.13	-19.19	-17.54	-10.58	0	*
A194 (04-503)	D206	T.18 / L.049	R.M1	-7.926	-0.2258	0.6024	0.5087	1.42	5.596	0.6934
A194 (KB8)	B184	T.18 / L.049	R.M1	-5.346	-0.8172	0.1243	0.08864	1.086	4.346	0.53
A194 (KB8)	B224	T.18 / L.049	R.M1	-32.42	-21.17	-19.57	-19.67	-18.08	-10.85	0	*
A194 (KB8)	D206	T.18 / L.049	R.M1	-11.15	-0.4744	0.3155	0.0292	0.8983	3.441	0.6234
B184	B224	T.18 / L.049	R.M1	-32.96	-21.4	-19.7	-19.76	-18.05	-9.526	0	*
B184	D206	T.18 / L.049	R.M1	-7.895	-1.008	0.06831	-0.05944	1.084	4.887	0.5144
B224	D206	T.18 / L.049	R.M1	7.897	18.06	19.69	19.7	21.35	33.48	1	*
A194 (04-503)	A194 (KB8)	T.26 / L.049	R.M1	-4.39	2.099	3.241	3.049	4.189	8.894	0.9426
A194 (04-503)	B184	T.26 / L.049	R.M1	-18.34	-8.577	-7.338	-7.498	-6.23	-0.5441	0	*
A194 (04-503)	B224	T.26 / L.049	R.M1	-12.99	-5.149	-4.281	-4.309	-3.449	2.113	0.0016	*
A194 (04-503)	D206	T.26 / L.049	R.M1	-12.8	-3.37	-2.021	-2.254	-0.8855	7.628	0.1136
A194 (KB8)	B184	T.26 / L.049	R.M1	-21.42	-11.81	-10.54	-10.55	-9.267	-2.454	0	*
A194 (KB8)	B224	T.26 / L.049	R.M1	-16.07	-8.429	-7.526	-7.358	-6.472	0.9996	5.00E-04	*
A194 (KB8)	D206	T.26 / L.049	R.M1	-15.66	-6.612	-5.225	-5.303	-3.922	5.949	0.0141	*
B184	B224	T.26 / L.049	R.M1	-6.196	1.973	3.013	3.189	4.226	14.08	0.9729
B184	D206	T.26 / L.049	R.M1	-5.124	3.815	5.323	5.244	6.701	17.61	0.975	*
B224	D206	T.26 / L.049	R.M1	-9.942	0.9597	2.283	2.055	3.388	12.05	0.8482
A194 (04-503)	A194 (KB8)	T.26 / L.117	R.M1	-8.253	1.564	2.909	2.69	4.094	8.774	0.8971
A194 (04-503)	B184	T.26 / L.117	R.M1	-29.81	-17.57	-15.54	-15.64	-13.57	-5.761	0	*
A194 (04-503)	B224	T.26 / L.117	R.M1	-21.4	-9.432	-7.497	-7.839	-5.876	-0.5696	0	*
A194 (04-503)	D206	T.26 / L.117	R.M1	-16.61	-3.558	-2.156	-2.423	-0.9192	5.085	0.1147
A194 (KB8)	B184	T.26 / L.117	R.M1	-28.14	-20.29	-18.35	-18.33	-16.39	-5.737	0	*
A194 (KB8)	B224	T.26 / L.117	R.M1	-23.49	-12.16	-10.32	-10.53	-8.705	-0.6895	0	*
A194 (KB8)	D206	T.26 / L.117	R.M1	-17.99	-6.351	-5.083	-5.113	-3.775	3.457	0.0122	*
B184	B224	T.26 / L.117	R.M1	-7.45	5.579	7.886	7.803	10.14	18.91	0.9833	*
B184	D206	T.26 / L.117	R.M1	-3.563	11.23	13.27	13.22	15.27	23.84	0.9998	*
B224	D206	T.26 / L.117	R.M1	-6.643	3.617	5.27	5.416	7.104	17.61	0.9758	*
A194 (04-503)	A194 (KB8)	T.26 / L.231	R.M1	-8.175	-0.3088	0.6865	0.7487	1.768	9.745	0.6766
A194 (04-503)	B184	T.26 / L.231	R.M1	-20.18	-11.62	-9.827	-9.987	-8.2	-1.846	0	*
A194 (04-503)	B224	T.26 / L.231	R.M1	-18.95	-8.367	-7.333	-7.302	-6.259	-0.3855	0	*
A194 (04-503)	D206	T.26 / L.231	R.M1	-9.514	-3.604	-2.462	-2.386	-1.267	8.46	0.0898
A194 (KB8)	B184	T.26 / L.231	R.M1	-21.59	-12.3	-10.5	-10.74	-9.02	-2.017	0	*
A194 (KB8)	B224	T.26 / L.231	R.M1	-18.49	-8.932	-8.047	-8.05	-7.126	0.7177	2.00E-04	*
A194 (KB8)	D206	T.26 / L.231	R.M1	-13.56	-4.202	-3.17	-3.134	-2.133	9.837	0.0316
B184	B224	T.26 / L.231	R.M1	-8.744	0.9691	2.526	2.685	4.257	13.36	0.878
B184	D206	T.26 / L.231	R.M1	-2.453	5.773	7.411	7.601	9.202	22.06	0.9998	*
B224	D206	T.26 / L.231	R.M1	-6.141	3.817	4.856	4.916	5.902	16.82	0.9986	*
A194 (04-503)	A194 (KB8)	T.18 / L.049	R.M2	-102.6	4.121	6.339	6.039	7.951	38.15	0.9549
A194 (04-503)	B184	T.18 / L.049	R.M2	-99.2	5.266	6.309	6.065	7.748	36.69	0.9723
A194 (04-503)	B224	T.18 / L.049	R.M2	-14.56	-4.919	-2.795	-2.382	-0.4834	28.28	0.2123
A194 (04-503)	D206	T.18 / L.049	R.M2	-106.8	-19.38	-9.982	-10.89	-1.521	36.46	0.1979
A194 (KB8)	B184	T.18 / L.049	R.M2	-107.2	-1.399	0.1581	0.02632	2.143	110.3	0.5249
A194 (KB8)	B224	T.18 / L.049	R.M2	-18	-11.18	-8.984	-8.42	-6.467	100.9	0.0277
A194 (KB8)	D206	T.18 / L.049	R.M2	-116.7	-25.51	-16.11	-16.93	-7.721	95.48	0.0564
B184	B224	T.18 / L.049	R.M2	-18.68	-11.27	-9.399	-8.446	-7.326	101	0.0214	*
B184	D206	T.18 / L.049	R.M2	-116.3	-25.93	-16.51	-16.96	-8.004	98.72	0.0562
B224	D206	T.18 / L.049	R.M2	-105.5	-16.76	-7.695	-8.509	0.7922	16.74	0.2757
A194 (04-503)	A194 (KB8)	T.26 / L.049	R.M2	-42.9	2.648	6.416	8.143	12.88	56.16	0.8432
A194 (04-503)	B184	T.26 / L.049	R.M2	-104.5	0.9541	4.597	6.102	11.06	54.14	0.7975
A194 (04-503)	B224	T.26 / L.049	R.M2	-78.42	-16.57	-0.5589	-4.778	5.875	51.89	0.4823
A194 (04-503)	D206	T.26 / L.049	R.M2	-13.53	5.74	10.97	13.1	17.68	61.11	0.9626
A194 (KB8)	B184	T.26 / L.049	R.M2	-109.4	-4.302	-1.786	-2.041	1.26	44.58	0.3273
A194 (KB8)	B224	T.26 / L.049	R.M2	-83.85	-24.18	-7.54	-12.92	-1.779	39.09	0.1668
A194 (KB8)	D206	T.26 / L.049	R.M2	-18.78	-0.2896	4.087	4.956	7.871	46.94	0.7269
B184	B224	T.26 / L.049	R.M2	-80.65	-22.38	-5.59	-10.88	0.1383	105.9	0.259
B184	D206	T.26 / L.049	R.M2	-17.48	1.435	5.505	6.997	9.983	107.3	0.8415
B224	D206	T.26 / L.049	R.M2	-16.53	5.094	12.06	17.88	28.67	88.35	0.9373
A194 (04-503)	A194 (KB8)	T.26 / L.117	R.M2	-43.12	-7.503	-1.423	0.2262	5.519	78	0.4395
A194 (04-503)	B184	T.26 / L.117	R.M2	-41.54	-6.133	-0.8741	1.206	5.827	76.94	0.4585
A194 (04-503)	B224	T.26 / L.117	R.M2	-44.19	-5.553	-0.2362	1.821	6.544	78.58	0.4899
A194 (04-503)	D206	T.26 / L.117	R.M2	-45.09	-6.997	-0.3065	0.6319	7.071	79.63	0.4884
A194 (KB8)	B184	T.26 / L.117	R.M2	-39.54	-1.563	-0.07822	0.9793	2.083	33.65	0.487
A194 (KB8)	B224	T.26 / L.117	R.M2	-53.38	-0.9075	0.7309	1.595	2.903	33.96	0.6142
A194 (KB8)	D206	T.26 / L.117	R.M2	-39.69	-3.864	1.868	0.4057	5.04	35.99	0.6054
B184	B224	T.26 / L.117	R.M2	-49.85	-0.4015	0.782	0.6157	1.882	38.97	0.6777
B184	D206	T.26 / L.117	R.M2	-39.58	-4.169	1.718	-0.5737	4.437	36.55	0.5995
B224	D206	T.26 / L.117	R.M2	-40.99	-4.872	0.982	-1.189	3.744	53.49	0.5615
A194 (04-503)	A194 (KB8)	T.26 / L.231	R.M2	-48.25	7.365	10.32	10.38	12.58	39.99	0.9748
A194 (04-503)	B184	T.26 / L.231	R.M2	-31.66	-0.4925	1.554	2.236	4.067	29.66	0.6943
A194 (04-503)	B224	T.26 / L.231	R.M2	-83.73	-35.37	-16.81	-19.9	-3.199	24.97	0.1448
A194 (04-503)	D206	T.26 / L.231	R.M2	-106	6.246	10.09	9.175	12.41	42.92	0.911
A194 (KB8)	B184	T.26 / L.231	R.M2	-42.93	-10.54	-8.721	-8.141	-5.851	46.8	0.044
A194 (KB8)	B224	T.26 / L.231	R.M2	-93.95	-45.55	-27.25	-30.27	-13.43	44.85	0.0073	*
A194 (KB8)	D206	T.26 / L.231	R.M2	-106.2	-3.78	-0.007081	-1.201	2.269	57.47	0.4678
B184	B224	T.26 / L.231	R.M2	-84.41	-37.37	-19.26	-22.13	-5.13	26.57	0.0757
B184	D206	T.26 / L.231	R.M2	-109.6	4.49	8.586	6.939	10.56	42.94	0.8785
B224	D206	T.26 / L.231	R.M2	-84.87	12.66	26.31	29.07	44.62	91.7	0.9713
A194 (04-503)	A194 (KB8)	T.18 / L.049	R.max	-102.6	2.268	3.203	3.489	4.475	33.15	0.9575
A194 (04-503)	B184	T.18 / L.049	R.max	-99.2	2.322	3.583	3.321	5	33.23	0.9665
A194 (04-503)	B224	T.18 / L.049	R.max	-28.22	-17.68	-15.87	-15.51	-13.89	14.99	0.0058	*
A194 (04-503)	D206	T.18 / L.049	R.max	-106.8	-19.32	-9.945	-11.26	-1.559	30.48	0.1762
A194 (KB8)	B184	T.18 / L.049	R.max	-105.1	-0.7145	0.2366	-0.1676	1.262	105.4	0.5619
A194 (KB8)	B224	T.18 / L.049	R.max	-32.42	-20.87	-19.28	-19	-17.66	85.98	0.0048	*
A194 (KB8)	D206	T.18 / L.049	R.max	-112	-22.74	-13.4	-14.74	-5.11	95.48	0.0188	*
B184	B224	T.18 / L.049	R.max	-32.96	-21.28	-19.55	-18.83	-17.85	84.45	0.0139	*
B184	D206	T.18 / L.049	R.max	-113.2	-23.11	-13.69	-14.58	-5.256	98.17	0.0236	*
B224	D206	T.18 / L.049	R.max	-92.42	-3.682	5.467	4.253	13.78	27.41	0.6522
A194 (04-503)	A194 (KB8)	T.26 / L.049	R.max	-42.9	2.196	5.458	7.478	11.88	55.52	0.8444
A194 (04-503)	B184	T.26 / L.049	R.max	-103.2	-6.598	-3.57	-0.9117	3.001	45.27	0.3296
A194 (04-503)	B224	T.26 / L.049	R.max	-78.42	-16.38	-3.662	-6.857	1.8	47.68	0.3048
A194 (04-503)	D206	T.26 / L.049	R.max	-13.53	-0.6061	2.346	5.701	9.027	49.43	0.6907
A194 (KB8)	B184	T.26 / L.049	R.max	-107.6	-11.23	-9.15	-8.389	-6.483	37.89	0.0997
A194 (KB8)	B224	T.26 / L.049	R.max	-78.62	-23.4	-8.61	-14.33	-5.529	39.09	0.0906
A194 (KB8)	D206	T.26 / L.049	R.max	-17.03	-5.212	-3.463	-1.777	-0.6567	43.99	0.2193
B184	B224	T.26 / L.049	R.max	-72.25	-14.85	0.4227	-5.945	3.46	101.3	0.5167
B184	D206	T.26 / L.049	R.max	-9.946	4.033	5.706	6.613	7.647	104.8	0.9739
B224	D206	T.26 / L.049	R.max	-10.18	2.39	5.497	12.56	21.37	78.01	0.9208
A194 (04-503)	A194 (KB8)	T.26 / L.117	R.max	-29.03	0.09232	2.281	3.831	5.161	76.18	0.7572
A194 (04-503)	B184	T.26 / L.117	R.max	-36.98	-16.26	-13.82	-11.65	-10.28	60.8	0.0831
A194 (04-503)	B224	T.26 / L.117	R.max	-41.52	-8.154	-5.971	-3.915	-2.966	68.49	0.1778
A194 (04-503)	D206	T.26 / L.117	R.max	-37.69	-3.96	-1.696	-0.256	1.299	73.76	0.3239
A194 (KB8)	B184	T.26 / L.117	R.max	-38.14	-18.43	-16.17	-15.48	-13.61	15.26	0.014	*
A194 (KB8)	B224	T.26 / L.117	R.max	-50.07	-10.29	-8.335	-7.746	-6.11	24.76	0.0631
A194 (KB8)	D206	T.26 / L.117	R.max	-39.69	-6.177	-3.9	-4.087	-1.781	29.15	0.1446
B184	B224	T.26 / L.117	R.max	-33.41	5.547	7.866	7.736	10.12	31.52	0.9805	*
B184	D206	T.26 / L.117	R.max	-24.74	9.355	12.25	11.39	14.58	29.83	0.9654
B224	D206	T.26 / L.117	R.max	-32.53	1.965	4.392	3.659	6.443	46.4	0.8445
A194 (04-503)	A194 (KB8)	T.26 / L.231	R.max	-48.25	0.5231	1.774	2.779	3.545	32.07	0.8422
A194 (04-503)	B184	T.26 / L.231	R.max	-30.48	-10.63	-8.635	-8.006	-6.411	21.96	0.0582
A194 (04-503)	B224	T.26 / L.231	R.max	-82.54	-34.31	-15.73	-20.86	-7.124	23.64	0.0353
A194 (04-503)	D206	T.26 / L.231	R.max	-105.6	-2.83	-1.414	-0.7431	0.4371	27.8	0.2928
A194 (KB8)	B184	T.26 / L.231	R.max	-31.4	-12.34	-10.55	-10.78	-9.033	39.07	7.00E-04	*
A194 (KB8)	B224	T.26 / L.231	R.max	-84.91	-36.8	-18.62	-23.64	-8.908	40.56	0.001	*
A194 (KB8)	D206	T.26 / L.231	R.max	-104.4	-4.319	-3.25	-3.522	-2.185	46.28	0.0258
B184	B224	T.26 / L.231	R.max	-73.87	-26.02	-7.893	-12.85	1.466	21.49	0.3346
B184	D206	T.26 / L.231	R.max	-96.39	5.672	7.348	7.263	9.16	29.27	0.9845	*
B224	D206	T.26 / L.231	R.max	-84.87	5.696	15.24	20.11	33.39	79.87	0.9887	*
A194 (04-503)	A194 (KB8)	T.18 / L.049	M.R.max	-56.55	2.092	4.774	2.684	7.213	44.1	0.8352
A194 (04-503)	B184	T.18 / L.049	M.R.max	-49.66	15.21	18.18	15.81	20.22	57.49	0.9249
A194 (04-503)	B224	T.18 / L.049	M.R.max	-14	16.41	18.11	17.48	19.82	55.67	0.9587
A194 (04-503)	D206	T.18 / L.049	M.R.max	-62.41	-3.168	-0.5771	-1.929	1.648	40.54	0.4333
A194 (KB8)	B184	T.18 / L.049	M.R.max	-45.93	10.58	13.39	13.13	15.52	62.77	0.953
A194 (KB8)	B224	T.18 / L.049	M.R.max	-4.483	11.51	13.15	14.8	15.02	60.22	0.9881	*
A194 (KB8)	D206	T.18 / L.049	M.R.max	-58.22	-7.902	-5.348	-4.613	-2.894	44.32	0.122
B184	B224	T.18 / L.049	M.R.max	-9.693	-1.576	-0.4719	1.675	1.444	49.14	0.4008
B184	D206	T.18 / L.049	M.R.max	-64.94	-20.71	-18.8	-17.74	-16.33	34.52	0.0374
B224	D206	T.18 / L.049	M.R.max	-65.64	-20.3	-18.46	-19.41	-17.12	5.369	0.0026	*
A194 (04-503)	A194 (KB8)	T.26 / L.049	M.R.max	-49.02	-3.437	0.6763	5.01	20.56	31.22	0.5403
A194 (04-503)	B184	T.26 / L.049	M.R.max	-45.39	5.926	18.26	13.81	20.36	28.21	0.8484
A194 (04-503)	B224	T.26 / L.049	M.R.max	-48.26	-21.92	-15.53	-6.399	15.63	26.26	0.3958
A194 (04-503)	D206	T.26 / L.049	M.R.max	-42.37	15.1	18.39	16.15	21.13	31.01	0.9181
A194 (KB8)	B184	T.26 / L.049	M.R.max	-45.83	-2.529	14.07	8.798	21.36	48.57	0.5865
A194 (KB8)	B224	T.26 / L.049	M.R.max	-48.66	-23.66	-13.84	-11.41	14.16	44.5	0.2696
A194 (KB8)	D206	T.26 / L.049	M.R.max	-43.74	-1.655	17.04	11.14	21.9	50.37	0.6612
B184	B224	T.26 / L.049	M.R.max	-46.6	-40.31	-22.98	-20.21	-2.613	41.71	0.084
B184	D206	T.26 / L.049	M.R.max	-42.05	-1.895	0.5878	2.345	3.044	45.15	0.5425
B224	D206	T.26 / L.049	M.R.max	-40.04	2.913	31.96	22.55	40.33	48.08	0.9139
A194 (04-503)	A194 (KB8)	T.26 / L.117	M.R.max	-37	-10.2	3.401	3.899	14.42	47.57	0.5465
A194 (04-503)	B184	T.26 / L.117	M.R.max	-19.24	3.013	4.685	13.26	25.46	45.94	0.9859	*
A194 (04-503)	B224	T.26 / L.117	M.R.max	-39.63	2.595	4.411	12.7	24.96	45.6	0.967
A194 (04-503)	D206	T.26 / L.117	M.R.max	-38.5	0.6836	3.42	6.803	19.19	46.35	0.7793
A194 (KB8)	B184	T.26 / L.117	M.R.max	-22.63	-0.6479	12.83	9.359	15.01	46.09	0.7239
A194 (KB8)	B224	T.26 / L.117	M.R.max	-43.57	-0.8783	12.34	8.799	14.63	45.57	0.7114
A194 (KB8)	D206	T.26 / L.117	M.R.max	-42.97	-4.26	6.428	2.903	13.53	46.21	0.5266
B184	B224	T.26 / L.117	M.R.max	-43.31	-0.9006	-0.3283	-0.5602	0.1653	21.47	0.3339
B184	D206	T.26 / L.117	M.R.max	-42.55	-18.4	-1.156	-6.456	-0.3136	21.79	0.1746
B224	D206	T.26 / L.117	M.R.max	-41.66	-17.64	-0.8593	-5.896	0.1736	43.17	0.2893
A194 (04-503)	A194 (KB8)	T.26 / L.231	M.R.max	-44.3	-2.988	6.478	3.793	10.7	23.38	0.5171
A194 (04-503)	B184	T.26 / L.231	M.R.max	-28.06	-1.779	7.788	4.911	11.83	22.81	0.5295
A194 (04-503)	B224	T.26 / L.231	M.R.max	-43.11	-27.49	-17.25	-14.91	-2.402	20.68	0.1723
A194 (04-503)	D206	T.26 / L.231	M.R.max	-46.45	-4.18	-0.7114	1.81	9.501	21.12	0.4969
A194 (KB8)	B184	T.26 / L.231	M.R.max	-25.68	0.3788	1.188	1.118	1.882	42.8	0.8301
A194 (KB8)	B224	T.26 / L.231	M.R.max	-41.2	-30.31	-24.41	-18.71	-0.1035	42.31	0.241
A194 (KB8)	D206	T.26 / L.231	M.R.max	-43.95	-2.041	-1.148	-1.984	-0.3582	39.94	0.1648
B184	B224	T.26 / L.231	M.R.max	-41.18	-31.28	-25.44	-19.83	-1.212	25.51	0.0839
B184	D206	T.26 / L.231	M.R.max	-43.73	-3.057	-2.334	-3.101	-1.604	23.96	0.0455
B224	D206	T.26 / L.231	M.R.max	-42.63	-1.167	22.96	16.72	28.93	41.89	0.6702
A194 (04-503)	A194 (KB8)	T.18 / L.049	w	-1	0	1	0.7302	1	1	0.732
A194 (04-503)	B184	T.18 / L.049	w	-1	0	0	0.1592	0	1	0.1662
A194 (04-503)	B224	T.18 / L.049	w	-1	0	0	-0.0074	0	0	0	*
A194 (04-503)	D206	T.18 / L.049	w	-1	0	0	0.0833	0	1	0.0899
A194 (KB8)	B184	T.18 / L.049	w	-1	-1	-1	-0.571	0	1	0.0412
A194 (KB8)	B224	T.18 / L.049	w	-1	-1	-1	-0.7376	0	0	0	*
A194 (KB8)	D206	T.18 / L.049	w	-1	-1	-1	-0.6469	0	1	0.0251
B184	B224	T.18 / L.049	w	-1	0	0	-0.1666	0	0	0	*
B184	D206	T.18 / L.049	w	-1	0	0	-0.0759	0	1	0.0707
B224	D206	T.18 / L.049	w	0	0	0	0.0907	0	1	0.0907
A194 (04-503)	A194 (KB8)	T.26 / L.049	w	-1	0	0	5.00E-04	0	1	7.00E-04	*
A194 (04-503)	B184	T.26 / L.049	w	-1	0	0	0	0	1	2.00E-04	*
A194 (04-503)	B224	T.26 / L.049	w	-1	0	0	-2.00E-04	0	0	0	*
A194 (04-503)	D206	T.26 / L.049	w	-1	0	0	0.4049	1	1	0.4051
A194 (KB8)	B184	T.26 / L.049	w	-1	0	0	-5.00E-04	0	1	2.00E-04	*
A194 (KB8)	B224	T.26 / L.049	w	-1	0	0	-7.00E-04	0	0	0	*
A194 (KB8)	D206	T.26 / L.049	w	-1	0	0	0.4044	1	1	0.4051
B184	B224	T.26 / L.049	w	-1	0	0	-2.00E-04	0	0	0	*
B184	D206	T.26 / L.049	w	-1	0	0	0.4049	1	1	0.4051
B224	D206	T.26 / L.049	w	0	0	0	0.4051	1	1	0.4051
A194 (04-503)	A194 (KB8)	T.26 / L.117	w	-1	0	0	-0.1805	0	1	0.0054	*
A194 (04-503)	B184	T.26 / L.117	w	-1	0	0	-0.1874	0	0	0	*
A194 (04-503)	B224	T.26 / L.117	w	-1	0	0	-0.1874	0	0	0	*
A194 (04-503)	D206	T.26 / L.117	w	-1	0	0	-0.1787	0	1	0.007	*
A194 (KB8)	B184	T.26 / L.117	w	-1	0	0	-0.0069	0	0	0	*
A194 (KB8)	B224	T.26 / L.117	w	-1	0	0	-0.0069	0	0	0	*
A194 (KB8)	D206	T.26 / L.117	w	-1	0	0	0.0018	0	1	0.0085	*
B184	B224	T.26 / L.117	w	0	0	0	0	0	0	0	*
B184	D206	T.26 / L.117	w	0	0	0	0.0087	0	1	0.0087	*
B224	D206	T.26 / L.117	w	0	0	0	0.0087	0	1	0.0087	*
A194 (04-503)	A194 (KB8)	T.26 / L.231	w	-1	0	1	0.6726	1	1	0.6727
A194 (04-503)	B184	T.26 / L.231	w	-1	0	0	-1.00E-04	0	0	0	*
A194 (04-503)	B224	T.26 / L.231	w	-1	0	0	-1.00E-04	0	0	0	*
A194 (04-503)	D206	T.26 / L.231	w	0	0	1	0.6862	1	1	0.6862
A194 (KB8)	B184	T.26 / L.231	w	-1	-1	-1	-0.6727	0	0	0	*
A194 (KB8)	B224	T.26 / L.231	w	-1	-1	-1	-0.6727	0	0	0	*
A194 (KB8)	D206	T.26 / L.231	w	-1	0	0	0.0136	0	1	0.2246
B184	B224	T.26 / L.231	w	0	0	0	0	0	0	0	*
B184	D206	T.26 / L.231	w	0	0	1	0.6863	1	1	0.6863
B224	D206	T.26 / L.231	w	0	0	1	0.6863	1	1	0.6863
