# Supplementary material for: Comparative growth rates of cultured marine dinoflagellates in the genus Symbiodinium and the effects of temperature and light
Source: PLoS One. 2017 Nov 29;12(11):e0187707. doi: 10.1371/journal.pone.0187707 (PMC5706665; doi:10.1371/journal.pone.0187707)
Supplement: S3 Table — Rows marked with “*” in the “Sig” column have less than 2.5%, or more than 97.5% of the distribution greater than zero. (CSV) [file pone.0187707.s003.csv]

Treatment 1	Treatment 2	Culture	Parameter	Minimum	1st Quartile	Median	Mean	3rd Quartile	Maximum	Pr(> 0)	Sig
T.18 / L.049	T.26 / L.049	A194 (04-503)	K1	-279.7	-96.3	-77.24	-72.69	-53.8	208.9	0.0282
T.18 / L.049	T.26 / L.117	A194 (04-503)	K1	-268.9	-156.1	-135	-126.1	-109.8	195.8	0.0359
T.18 / L.049	T.26 / L.231	A194 (04-503)	K1	-211.5	-62.79	-39.8	-39.51	-19.86	227.7	0.0938
T.26 / L.049	T.26 / L.117	A194 (04-503)	K1	-213.4	-84.88	-57.59	-53.43	-30.6	173.5	0.1111
T.26 / L.049	T.26 / L.231	A194 (04-503)	K1	-119.1	9.019	34.69	33.18	60.07	223.9	0.814
T.26 / L.117	T.26 / L.231	A194 (04-503)	K1	-135.1	62.68	93.67	86.61	118.8	239.2	0.9379
T.18 / L.049	T.26 / L.049	A194 (KB8)	K1	-156.4	48.39	73.77	65.45	96.36	191.7	0.9031
T.18 / L.049	T.26 / L.117	A194 (KB8)	K1	-257.8	29.12	65.17	54.65	93.19	189.8	0.8643
T.18 / L.049	T.26 / L.231	A194 (KB8)	K1	-155.8	-4.283	13.63	8.124	30.75	200.3	0.7044
T.26 / L.049	T.26 / L.117	A194 (KB8)	K1	-276.3	-37.08	-7.725	-10.81	17.98	225.8	0.425
T.26 / L.049	T.26 / L.231	A194 (KB8)	K1	-148.8	-81.66	-60.91	-57.33	-40.12	147.6	0.0609
T.26 / L.117	T.26 / L.231	A194 (KB8)	K1	-138.8	-79.62	-53.17	-46.52	-20.72	238.4	0.1264
T.18 / L.049	T.26 / L.049	B184	K1	-285.9	-182.1	-136.6	-137.8	-99.71	54.71	0.0041	*
T.18 / L.049	T.26 / L.117	B184	K1	-217.5	-119.3	-107.7	-99.93	-88.88	11.26	5.00E-04	*
T.18 / L.049	T.26 / L.231	B184	K1	-253.9	-122.7	-93.25	-96.31	-67.93	62.01	0.017	*
T.26 / L.049	T.26 / L.117	B184	K1	-118.4	-2.108	36.98	37.91	79.47	223.3	0.7364
T.26 / L.049	T.26 / L.231	B184	K1	-183.7	-0.2798	42.89	41.54	88.57	209.9	0.7477
T.26 / L.117	T.26 / L.231	B184	K1	-141.4	-18.36	10.32	3.624	32.9	179	0.604
T.18 / L.049	T.26 / L.049	B224	K1	-269.7	-177.8	-129	-116.9	-65.5	123.8	0.0774
T.18 / L.049	T.26 / L.117	B224	K1	-245	-82.95	-48.67	-47.84	-11.34	156.5	0.192
T.18 / L.049	T.26 / L.231	B224	K1	-233.8	-150.7	-122.8	-116	-85.88	88.34	0.0093	*
T.26 / L.049	T.26 / L.117	B224	K1	-216.2	14.43	85.51	69.1	127.3	232	0.7975
T.26 / L.049	T.26 / L.231	B224	K1	-195.1	-55.15	24.39	0.9169	48.25	190.3	0.6332
T.26 / L.117	T.26 / L.231	B224	K1	-188.6	-99.13	-73.55	-68.18	-41.75	159.1	0.0747
T.18 / L.049	T.26 / L.049	D206	K1	-197.5	-103	-45.1	-27.33	26.11	409.1	0.3952
T.18 / L.049	T.26 / L.117	D206	K1	-219.4	-100.5	-79.01	-56.24	-38.57	361.3	0.1511
T.18 / L.049	T.26 / L.231	D206	K1	-199.6	-113.6	-96.65	-73.51	-69.76	319.2	0.1475
T.26 / L.049	T.26 / L.117	D206	K1	-194.4	-92.41	-16.77	-28.9	22.16	162.8	0.4125
T.26 / L.049	T.26 / L.231	D206	K1	-203.7	-112.5	-30.36	-46.17	5.755	210.7	0.3024
T.26 / L.117	T.26 / L.231	D206	K1	-165.4	-38.96	-16.11	-17.27	2.719	182	0.2812
T.18 / L.049	T.26 / L.049	A194 (04-503)	k	-286.2	-58.45	-25.98	-27.1	5.852	310.6	0.2946
T.18 / L.049	T.26 / L.117	A194 (04-503)	k	-409.2	7.829	67.46	48.4	116	409.4	0.7734
T.18 / L.049	T.26 / L.231	A194 (04-503)	k	-206.5	-0.6848	29.21	29.24	59.7	351.2	0.7449
T.26 / L.049	T.26 / L.117	A194 (04-503)	k	-341	31.03	93.57	75.5	143.2	308.9	0.8276
T.26 / L.049	T.26 / L.231	A194 (04-503)	k	-129.1	22.29	54.84	56.34	88.92	240.1	0.8773
T.26 / L.117	T.26 / L.231	A194 (04-503)	k	-259.5	-87.44	-38.41	-19.16	22.57	397.3	0.3281
T.18 / L.049	T.26 / L.049	A194 (KB8)	k	-378.5	-129.8	-32.39	-4.232	123.2	428	0.4372
T.18 / L.049	T.26 / L.117	A194 (KB8)	k	-471.3	-113.6	-13.91	13.16	138.1	469.6	0.4705
T.18 / L.049	T.26 / L.231	A194 (KB8)	k	-494.1	-117.1	21.83	20.65	166.7	489.8	0.5496
T.26 / L.049	T.26 / L.117	A194 (KB8)	k	-314.9	-24.16	15.47	17.4	57.2	294.4	0.6045
T.26 / L.049	T.26 / L.231	A194 (KB8)	k	-414.8	-103	71.3	24.88	151.7	366.5	0.6146
T.26 / L.117	T.26 / L.231	A194 (KB8)	k	-446.2	-118.6	52.9	7.483	137.2	464.2	0.5901
T.18 / L.049	T.26 / L.049	B184	k	-442.9	-199.4	-138.9	-119.7	-60.36	407.3	0.1225
T.18 / L.049	T.26 / L.117	B184	k	-453.9	-259.2	-223.9	-204.4	-181.6	254.8	0.0594
T.18 / L.049	T.26 / L.231	B184	k	-341.2	-171.5	-134.8	-111.6	-83.69	378	0.1046
T.26 / L.049	T.26 / L.117	B184	k	-342.4	-147	-78.31	-84.74	-27.08	193.8	0.1455
T.26 / L.049	T.26 / L.231	B184	k	-287.4	-54.6	11.97	8.046	63.74	366.2	0.5561
T.26 / L.117	T.26 / L.231	B184	k	-116.5	56.6	87.02	92.79	123	373.3	0.9792	*
T.18 / L.049	T.26 / L.049	B224	k	-301.7	-89.8	12.22	-3.309	74.22	318.6	0.539
T.18 / L.049	T.26 / L.117	B224	k	-293.1	-93.38	-55.2	-50.13	-11.07	277.3	0.2026
T.18 / L.049	T.26 / L.231	B224	k	-275.7	-10.4	29.22	26.66	65.66	275.9	0.6918
T.26 / L.049	T.26 / L.117	B224	k	-328.2	-128.8	-61.93	-46.82	38.25	275.5	0.3404
T.26 / L.049	T.26 / L.231	B224	k	-293	-45.77	11.49	29.97	116.5	290.6	0.5415
T.26 / L.117	T.26 / L.231	B224	k	-244.8	40.03	83.32	76.78	120.3	281.4	0.8787
T.18 / L.049	T.26 / L.049	D206	k	-488.5	-53.43	20.49	3.991	89.67	471.8	0.5913
T.18 / L.049	T.26 / L.117	D206	k	-350.9	-11.49	35.16	38.48	80.77	435.2	0.6969
T.18 / L.049	T.26 / L.231	D206	k	-486.8	-145.6	9.126	-20.78	102.6	478.9	0.5201
T.26 / L.049	T.26 / L.117	D206	k	-401.3	-50.93	13.97	34.49	85.45	463.2	0.5565
T.26 / L.049	T.26 / L.231	D206	k	-493	-158.8	-11.69	-24.77	96.58	493.2	0.4725
T.26 / L.117	T.26 / L.231	D206	k	-464.6	-183.4	-25.29	-59.26	64.55	482.6	0.4391
T.18 / L.049	T.26 / L.049	A194 (04-503)	K2	-316	-123.5	-101.2	-99.79	-79.87	433.4	0.0088	*
T.18 / L.049	T.26 / L.117	A194 (04-503)	K2	-518.9	-115.3	-52.34	-77.71	-6.92	518.6	0.2157
T.18 / L.049	T.26 / L.231	A194 (04-503)	K2	-385.8	-31.12	-12.09	-10.27	6.851	501.3	0.332
T.26 / L.049	T.26 / L.117	A194 (04-503)	K2	-400.8	-13.2	49.31	22.07	92.86	253.2	0.7121
T.26 / L.049	T.26 / L.231	A194 (04-503)	K2	-238.9	68.97	89.08	89.52	109.2	273	0.9981	*
T.26 / L.117	T.26 / L.231	A194 (04-503)	K2	-149.7	-4.247	39.44	67.44	102.7	533.8	0.7254
T.18 / L.049	T.26 / L.049	A194 (KB8)	K2	-305.7	-88.61	36.13	61.22	203.9	470	0.5561
T.18 / L.049	T.26 / L.117	A194 (KB8)	K2	-621.3	-85.71	44.36	67.81	209.3	436.7	0.5641
T.18 / L.049	T.26 / L.231	A194 (KB8)	K2	-509.6	-123.4	23.52	28.77	194.5	542.8	0.5615
T.26 / L.049	T.26 / L.117	A194 (KB8)	K2	-505.9	-17.41	4.767	6.591	29.04	368.2	0.5546
T.26 / L.049	T.26 / L.231	A194 (KB8)	K2	-431.6	-169.6	16.71	-32.45	106.3	456.5	0.5241
T.26 / L.117	T.26 / L.231	A194 (KB8)	K2	-412.3	-175.7	8.356	-39.04	103.3	606.1	0.5104
T.18 / L.049	T.26 / L.049	B184	K2	-680.7	-321.4	-277	-257.5	-228.2	247.8	0.0576
T.18 / L.049	T.26 / L.117	B184	K2	-544.2	-366.5	-332.1	-304.4	-286.3	189.1	0.0404
T.18 / L.049	T.26 / L.231	B184	K2	-486	-268	-236.8	-208	-196	249	0.0768
T.26 / L.049	T.26 / L.117	B184	K2	-258.2	-90.69	-52.99	-46.83	-10.15	330	0.2081
T.26 / L.049	T.26 / L.231	B184	K2	-227.7	7.65	42.22	49.58	83.44	403.6	0.7967
T.26 / L.117	T.26 / L.231	B184	K2	-172.4	67.34	95.69	96.41	124.3	322.3	0.9817	*
T.18 / L.049	T.26 / L.049	B224	K2	-363.9	-174.4	-126.9	-120.2	-76.94	220	0.0873
T.18 / L.049	T.26 / L.117	B224	K2	-338.8	-147.3	-107.2	-97.96	-59.12	239	0.1083
T.18 / L.049	T.26 / L.231	B224	K2	-330.7	-136.5	-101.3	-89.36	-55.02	224.8	0.1141
T.26 / L.049	T.26 / L.117	B224	K2	-226.6	-21.6	21.83	22.28	66.49	250.8	0.6301
T.26 / L.049	T.26 / L.231	B224	K2	-251.8	-10.4	27.94	30.88	70.61	233.1	0.6903
T.26 / L.117	T.26 / L.231	B224	K2	-226.5	-26.1	6.941	8.605	41.57	209.6	0.5597
T.18 / L.049	T.26 / L.049	D206	K2	-494.7	-109.2	20.5	-23.34	58.63	691.9	0.6095
T.18 / L.049	T.26 / L.117	D206	K2	-499.2	-70.17	-36.7	-17.75	1.409	637.1	0.257
T.18 / L.049	T.26 / L.231	D206	K2	-514.7	-235.8	-63.32	-94.28	27.82	670.1	0.3476
T.26 / L.049	T.26 / L.117	D206	K2	-510.3	-93.48	-56.23	5.589	87.4	463.2	0.3247
T.26 / L.049	T.26 / L.231	D206	K2	-528.1	-224.1	-57.22	-70.94	31.71	525	0.335
T.26 / L.117	T.26 / L.231	D206	K2	-479.2	-209.7	-40.26	-76.53	57.44	513.2	0.4206
T.18 / L.049	T.26 / L.049	A194 (04-503)	K.max	-236.8	-123.6	-101.5	-101.6	-80.4	225.5	0.0023	*
T.18 / L.049	T.26 / L.117	A194 (04-503)	K.max	-446.5	-72.22	-22.97	-32.25	18.77	276.9	0.3663
T.18 / L.049	T.26 / L.231	A194 (04-503)	K.max	-138.5	-31.28	-12.33	-12.12	6.427	266.8	0.3268
T.26 / L.049	T.26 / L.117	A194 (04-503)	K.max	-338	28.37	77.54	69.39	120.7	253.2	0.8508
T.26 / L.049	T.26 / L.231	A194 (04-503)	K.max	-61.34	68.96	89.05	89.52	109.2	226.3	0.9982	*
T.26 / L.117	T.26 / L.231	A194 (04-503)	K.max	-151.1	-31.07	10.7	20.13	58.65	441.1	0.5635
T.18 / L.049	T.26 / L.049	A194 (KB8)	K.max	-343.5	-145.9	-122	-123.8	-100.3	372.5	0.0063	*
T.18 / L.049	T.26 / L.117	A194 (KB8)	K.max	-214	-133.2	-117.8	-115.5	-101.6	348.6	0.0062	*
T.18 / L.049	T.26 / L.231	A194 (KB8)	K.max	-229.6	-4.145	10.79	11.05	25.23	478.6	0.6924
T.26 / L.049	T.26 / L.117	A194 (KB8)	K.max	-121.3	-16.85	5.181	8.357	29.47	226.5	0.559
T.26 / L.049	T.26 / L.231	A194 (KB8)	K.max	-174.4	111	132.4	134.9	156.3	368.5	0.9984	*
T.26 / L.117	T.26 / L.231	A194 (KB8)	K.max	-159	112.6	128.9	126.5	143.5	230.3	0.9985	*
T.18 / L.049	T.26 / L.049	B184	K.max	-680.7	-337.8	-295.9	-298.5	-257.6	200	0.0065	*
T.18 / L.049	T.26 / L.117	B184	K.max	-569.6	-381.5	-349.5	-345.4	-315.1	147.8	0.0041	*
T.18 / L.049	T.26 / L.231	B184	K.max	-486	-282.1	-253.4	-249	-221.7	238	0.0078	*
T.26 / L.049	T.26 / L.117	B184	K.max	-258.2	-90.7	-53.01	-46.88	-10.16	330	0.2079
T.26 / L.049	T.26 / L.231	B184	K.max	-227.7	7.605	42.2	49.53	83.43	403.6	0.7965
T.26 / L.117	T.26 / L.231	B184	K.max	-172.4	67.34	95.69	96.41	124.3	322.3	0.9817	*
T.18 / L.049	T.26 / L.049	B224	K.max	-363.9	-174.4	-126.9	-120.2	-76.94	220	0.0873
T.18 / L.049	T.26 / L.117	B224	K.max	-338.8	-147.3	-107.2	-97.96	-59.12	239	0.1083
T.18 / L.049	T.26 / L.231	B224	K.max	-330.7	-136.5	-101.3	-89.36	-55.02	224.8	0.1141
T.26 / L.049	T.26 / L.117	B224	K.max	-226.6	-21.6	21.83	22.28	66.49	250.8	0.6301
T.26 / L.049	T.26 / L.231	B224	K.max	-251.8	-10.4	27.94	30.88	70.61	233.1	0.6903
T.26 / L.117	T.26 / L.231	B224	K.max	-226.5	-26.1	6.941	8.605	41.57	209.6	0.5597
T.18 / L.049	T.26 / L.049	D206	K.max	-97.53	27.27	49.48	57.49	75.73	664.8	0.936
T.18 / L.049	T.26 / L.117	D206	K.max	-350.9	-71.61	-39.9	-37.34	-7.33	583.2	0.2088
T.18 / L.049	T.26 / L.231	D206	K.max	-394.6	29.57	54.84	57	81.85	670.1	0.8927
T.26 / L.049	T.26 / L.117	D206	K.max	-452	-117.2	-89.76	-94.83	-65.27	50.71	0.0067	*
T.26 / L.049	T.26 / L.231	D206	K.max	-467.8	-14.45	6.422	-0.4891	23.51	170.4	0.5952
T.26 / L.117	T.26 / L.231	D206	K.max	-322.1	66.43	94.71	94.34	123.7	425.5	0.9557
T.18 / L.049	T.26 / L.049	A194 (04-503)	B1	-0.7979	-0.024	0.1015	0.1366	0.2879	0.7276	0.6992
T.18 / L.049	T.26 / L.117	A194 (04-503)	B1	-0.7521	0.03242	0.1547	0.1911	0.3461	0.7719	0.816
T.18 / L.049	T.26 / L.231	A194 (04-503)	B1	-0.8902	-0.2353	-0.07642	-0.05983	0.1169	0.71	0.3823
T.26 / L.049	T.26 / L.117	A194 (04-503)	B1	-0.7283	0.004146	0.05514	0.05446	0.1105	0.7384	0.7681
T.26 / L.049	T.26 / L.231	A194 (04-503)	B1	-0.7496	-0.303	-0.1696	-0.1965	-0.07858	0.6023	0.1029
T.26 / L.117	T.26 / L.231	A194 (04-503)	B1	-0.7886	-0.356	-0.2256	-0.2509	-0.1397	0.625	0.0476
T.18 / L.049	T.26 / L.049	A194 (KB8)	B1	-0.88	-0.3877	-0.2227	-0.2694	-0.1554	0.7741	0.0473
T.18 / L.049	T.26 / L.117	A194 (KB8)	B1	-0.89	-0.4596	-0.2745	-0.3228	-0.1916	0.7559	0.0415
T.18 / L.049	T.26 / L.231	A194 (KB8)	B1	-0.8785	-0.2346	-0.201	-0.1912	-0.1699	0.7215	0.0513
T.26 / L.049	T.26 / L.117	A194 (KB8)	B1	-0.8376	-0.2061	-0.04679	-0.05341	0.1	0.741	0.4006
T.26 / L.049	T.26 / L.231	A194 (KB8)	B1	-0.7314	-0.05026	0.02812	0.07822	0.1888	0.7254	0.5857
T.26 / L.117	T.26 / L.231	A194 (KB8)	B1	-0.7455	-0.01043	0.08039	0.1316	0.2627	0.7225	0.7195
T.18 / L.049	T.26 / L.049	B184	B1	-0.8431	-0.09009	0.2248	0.1821	0.4188	0.7421	0.7074
T.18 / L.049	T.26 / L.117	B184	B1	-0.8655	-0.3935	-0.1101	-0.1584	0.07106	0.6198	0.3477
T.18 / L.049	T.26 / L.231	B184	B1	-0.8732	-0.2526	0.0278	-0.0118	0.2343	0.6998	0.5317
T.26 / L.049	T.26 / L.117	B184	B1	-0.7441	-0.4521	-0.3559	-0.3405	-0.2486	0.3901	0.0318
T.26 / L.049	T.26 / L.231	B184	B1	-0.7346	-0.3279	-0.1938	-0.1939	-0.06425	0.6389	0.1563
T.26 / L.117	T.26 / L.231	B184	B1	-0.5472	0.0203	0.155	0.1466	0.282	0.6382	0.7793
T.18 / L.049	T.26 / L.049	B224	B1	-0.3146	0.3257	0.4689	0.4676	0.621	0.8151	0.995	*
T.18 / L.049	T.26 / L.117	B224	B1	-0.5635	0.1261	0.2729	0.2706	0.4264	0.7701	0.9034
T.18 / L.049	T.26 / L.231	B224	B1	-0.3661	0.2542	0.3992	0.3971	0.5435	0.7482	0.9969	*
T.26 / L.049	T.26 / L.117	B224	B1	-0.7911	-0.2858	-0.1882	-0.1971	-0.1049	0.6538	0.0755
T.26 / L.049	T.26 / L.231	B224	B1	-0.6455	-0.1198	-0.09356	-0.07054	-0.03839	0.662	0.179
T.26 / L.117	T.26 / L.231	B224	B1	-0.4905	0.03457	0.1104	0.1265	0.2022	0.708	0.8509
T.18 / L.049	T.26 / L.049	D206	B1	-0.9001	-0.5224	-0.1306	-0.246	-0.04138	0.738	0.1259
T.18 / L.049	T.26 / L.117	D206	B1	-0.8848	-0.223	-0.1446	-0.1585	-0.08733	0.7146	0.064
T.18 / L.049	T.26 / L.231	D206	B1	-0.8411	-0.1634	-0.1059	-0.1021	-0.05866	0.7008	0.0866
T.26 / L.049	T.26 / L.117	D206	B1	-0.8341	-0.1011	-0.02616	0.08747	0.3523	0.7858	0.4397
T.26 / L.049	T.26 / L.231	D206	B1	-0.7416	-0.05872	0.001066	0.1439	0.4184	0.8294	0.5031
T.26 / L.117	T.26 / L.231	D206	B1	-0.631	-0.007668	0.03451	0.05642	0.08993	0.7215	0.7097
T.18 / L.049	T.26 / L.049	A194 (04-503)	B2	-0.8791	-0.2451	-0.09456	-0.1534	-0.02363	0.825	0.1702
T.18 / L.049	T.26 / L.117	A194 (04-503)	B2	-0.9347	-0.523	-0.2495	-0.2903	-0.06598	0.8527	0.1495
T.18 / L.049	T.26 / L.231	A194 (04-503)	B2	-0.8724	-0.1861	-0.09508	-0.1303	-0.04345	0.8179	0.1346
T.26 / L.049	T.26 / L.117	A194 (04-503)	B2	-0.8861	-0.3883	-0.1157	-0.1369	0.07366	0.9048	0.3531
T.26 / L.049	T.26 / L.231	A194 (04-503)	B2	-0.8637	-0.09966	-0.007441	0.02304	0.1388	0.8103	0.4778
T.26 / L.117	T.26 / L.231	A194 (04-503)	B2	-0.9468	-0.05637	0.1285	0.1599	0.4	0.8339	0.6666
T.18 / L.049	T.26 / L.049	A194 (KB8)	B2	-0.9666	-0.00749	0.2196	0.2386	0.5108	0.92	0.7369
T.18 / L.049	T.26 / L.117	A194 (KB8)	B2	-0.9641	-0.06682	0.1758	0.188	0.4582	0.8605	0.6593
T.18 / L.049	T.26 / L.231	A194 (KB8)	B2	-0.9797	-0.307	-0.01689	-0.01487	0.2734	0.9812	0.4839
T.26 / L.049	T.26 / L.117	A194 (KB8)	B2	-0.9069	-0.1373	-0.06308	-0.05051	0.02789	0.8271	0.2866
T.26 / L.049	T.26 / L.231	A194 (KB8)	B2	-0.9117	-0.526	-0.2336	-0.2534	-0.01733	0.9205	0.2294
T.26 / L.117	T.26 / L.231	A194 (KB8)	B2	-0.8631	-0.4691	-0.1803	-0.2029	0.0368	0.963	0.2948
T.18 / L.049	T.26 / L.049	B184	B2	-0.9863	-0.1129	-0.05636	-0.07122	-0.02337	0.8953	0.1795
T.18 / L.049	T.26 / L.117	B184	B2	-0.6738	-0.06488	-0.0488	0.04014	-0.01957	0.8769	0.2044
T.18 / L.049	T.26 / L.231	B184	B2	-0.9221	-0.1045	-0.07915	-0.01288	-0.04517	0.8732	0.184
T.26 / L.049	T.26 / L.117	B184	B2	-0.7148	-0.01214	0.01051	0.1114	0.09524	0.8871	0.6128
T.26 / L.049	T.26 / L.231	B184	B2	-0.8882	-0.04934	-0.01986	0.05835	0.05836	0.8922	0.3751
T.26 / L.117	T.26 / L.231	B184	B2	-0.8742	-0.05317	-0.03307	-0.05302	-0.01497	0.7074	0.1047
T.18 / L.049	T.26 / L.049	B224	B2	-0.935	-0.4135	-0.1166	-0.2062	0.04014	0.1482	0.368
T.18 / L.049	T.26 / L.117	B224	B2	-0.8143	0.00408	0.03245	0.02683	0.05682	0.1377	0.7772
T.18 / L.049	T.26 / L.231	B224	B2	-0.9261	-0.5725	-0.2974	-0.3299	-0.07054	0.1157	0.1301
T.26 / L.049	T.26 / L.117	B224	B2	-0.8535	-0.01177	0.142	0.233	0.4422	0.9133	0.6796
T.26 / L.049	T.26 / L.231	B224	B2	-0.9236	-0.4101	-0.1158	-0.1237	0.1272	0.8965	0.3497
T.26 / L.117	T.26 / L.231	B224	B2	-0.9206	-0.5976	-0.3243	-0.3567	-0.09755	0.8699	0.0634
T.18 / L.049	T.26 / L.049	D206	B2	-0.9166	-0.1105	0.1392	0.1322	0.4267	0.9804	0.6402
T.18 / L.049	T.26 / L.117	D206	B2	-0.9298	-0.1086	0.139	0.1345	0.4232	0.9045	0.6442
T.18 / L.049	T.26 / L.231	D206	B2	-0.9486	-0.2417	0.0395	0.03865	0.3207	0.9667	0.5418
T.26 / L.049	T.26 / L.117	D206	B2	-0.9761	-0.229	0.01193	0.00228	0.2325	0.9082	0.5183
T.26 / L.049	T.26 / L.231	D206	B2	-0.9659	-0.3989	-0.09008	-0.09357	0.155	0.9961	0.409
T.26 / L.117	T.26 / L.231	D206	B2	-0.9131	-0.3864	-0.09801	-0.09585	0.1524	0.9793	0.4002
T.18 / L.049	T.26 / L.049	A194 (04-503)	M1	-14.02	-2.838	-1.723	-1.395	-0.4836	21.95	0.1871
T.18 / L.049	T.26 / L.117	A194 (04-503)	M1	-10.22	-4.87	-3.656	-3.109	-2.131	21.6	0.1051
T.18 / L.049	T.26 / L.231	A194 (04-503)	M1	-7.565	-0.2418	0.742	1.089	1.864	24.69	0.6956
T.26 / L.049	T.26 / L.117	A194 (04-503)	M1	-10.39	-3.183	-1.93	-1.713	-0.6304	11.45	0.172
T.26 / L.049	T.26 / L.231	A194 (04-503)	M1	-4.332	1.46	2.505	2.485	3.511	14.09	0.9406
T.26 / L.117	T.26 / L.231	A194 (04-503)	M1	-6.883	3.228	4.474	4.198	5.552	11.06	0.9506
T.18 / L.049	T.26 / L.049	A194 (KB8)	M1	-8.599	13.27	15.29	14.32	16.93	27.91	0.9848	*
T.18 / L.049	T.26 / L.117	A194 (KB8)	M1	-8.624	14.2	16.38	15.36	18.06	27.06	0.9904	*
T.18 / L.049	T.26 / L.231	A194 (KB8)	M1	-7.553	12.29	14.1	13.23	15.71	25.84	0.9699
T.26 / L.049	T.26 / L.117	A194 (KB8)	M1	-11.56	-0.0571	1.119	1.04	2.247	17.03	0.7397
T.26 / L.049	T.26 / L.231	A194 (KB8)	M1	-7.167	-2.177	-1.306	-1.091	-0.2312	13.63	0.2096
T.26 / L.117	T.26 / L.231	A194 (KB8)	M1	-7.549	-3.404	-2.432	-2.131	-1.147	10.66	0.1144
T.18 / L.049	T.26 / L.049	B184	M1	-8.231	-1.001	0.1262	1.028	2.046	19.77	0.5255
T.18 / L.049	T.26 / L.117	B184	M1	-5.964	1.462	2.272	3.374	3.962	21.75	0.9899	*
T.18 / L.049	T.26 / L.231	B184	M1	-7.847	1.26	2.202	3.204	3.944	22.68	0.952
T.26 / L.049	T.26 / L.117	B184	M1	-0.8706	1.604	2.346	2.346	3.048	6.877	0.9954	*
T.26 / L.049	T.26 / L.231	B184	M1	-1.98	1.368	2.189	2.176	3.005	6.288	0.9626
T.26 / L.117	T.26 / L.231	B184	M1	-3.312	-0.6144	-0.09405	-0.1698	0.3456	2.47	0.4466
T.18 / L.049	T.26 / L.049	B224	M1	-7.444	-4.433	-3.333	-3.167	-2.054	2.518	0.0386
T.18 / L.049	T.26 / L.117	B224	M1	-2.398	1.76	2.52	2.556	3.369	7.025	0.9822	*
T.18 / L.049	T.26 / L.231	B224	M1	-1.165	1.102	1.795	1.893	2.617	6.015	0.9815	*
T.26 / L.049	T.26 / L.117	B224	M1	-0.7654	4.608	5.981	5.723	6.937	10.14	0.9993	*
T.26 / L.049	T.26 / L.231	B224	M1	0.03487	3.983	5.36	5.06	6.17	9.451	1	*
T.26 / L.117	T.26 / L.231	B224	M1	-3.756	-1.316	-0.7361	-0.6626	-0.08706	3.857	0.224
T.18 / L.049	T.26 / L.049	D206	M1	-9.387	-1.873	0.6504	2.368	3.407	33.02	0.5678
T.18 / L.049	T.26 / L.117	D206	M1	-9.335	-0.02393	1.448	3.55	3.651	32.26	0.7459
T.18 / L.049	T.26 / L.231	D206	M1	-7.846	-1.555	-0.07459	2.078	2.318	29.79	0.4866
T.26 / L.049	T.26 / L.117	D206	M1	-6.379	-0.8099	1.31	1.182	3.069	7.551	0.6421
T.26 / L.049	T.26 / L.231	D206	M1	-7.799	-2.374	-0.148	-0.2898	1.597	9.505	0.4851
T.26 / L.117	T.26 / L.231	D206	M1	-6.434	-2.332	-1.53	-1.472	-0.7086	6.6	0.1144
T.18 / L.049	T.26 / L.049	A194 (04-503)	m	-20.33	-0.4209	1.566	1.572	3.593	22.72	0.7006
T.18 / L.049	T.26 / L.117	A194 (04-503)	m	-34.82	-10.96	-3.044	-2.727	4.512	29.02	0.3961
T.18 / L.049	T.26 / L.231	A194 (04-503)	m	-12.67	6.688	8.424	8.376	10.12	26.86	0.9943	*
T.26 / L.049	T.26 / L.117	A194 (04-503)	m	-26.04	-12.68	-4.669	-4.299	2.851	22.61	0.3367
T.26 / L.049	T.26 / L.231	A194 (04-503)	m	-7.846	5.199	6.82	6.804	8.473	18.81	0.9902	*
T.26 / L.117	T.26 / L.231	A194 (04-503)	m	-17.64	4.124	11.44	11.1	19.36	29.84	0.8381
T.18 / L.049	T.26 / L.049	A194 (KB8)	m	-37.94	-11.95	-3.412	-3.16	6.187	26.09	0.4017
T.18 / L.049	T.26 / L.117	A194 (KB8)	m	-34.7	-2.613	5.304	5.91	15.13	31.28	0.6744
T.18 / L.049	T.26 / L.231	A194 (KB8)	m	-37.83	-9.04	1.593	1.501	12.45	37.6	0.5405
T.26 / L.049	T.26 / L.117	A194 (KB8)	m	-18.12	6.261	8.644	9.07	11.35	34.46	0.9921	*
T.26 / L.049	T.26 / L.231	A194 (KB8)	m	-25.16	-4.372	5.738	4.661	13.72	37.05	0.6495
T.26 / L.117	T.26 / L.231	A194 (KB8)	m	-35.89	-13.33	-3.159	-4.409	4.684	33.19	0.3993
T.18 / L.049	T.26 / L.049	B184	m	-36.02	-2.368	5.667	5.127	13.47	28.57	0.682
T.18 / L.049	T.26 / L.117	B184	m	-26.99	-1.51	6.363	5.717	13.66	26.59	0.7069
T.18 / L.049	T.26 / L.231	B184	m	-21.75	3.622	11.39	10.79	18.77	31.96	0.8441
T.26 / L.049	T.26 / L.117	B184	m	-18.69	-3.253	-0.06836	0.5904	3.631	25.99	0.4928
T.26 / L.049	T.26 / L.231	B184	m	-19.38	1.653	5.301	5.659	9.222	31.41	0.8311
T.26 / L.117	T.26 / L.231	B184	m	-20.15	2.258	5.42	5.069	8.114	21.02	0.866
T.18 / L.049	T.26 / L.049	B224	m	-31.19	-22.67	-18.39	-16.73	-12.41	18.11	0.0385
T.18 / L.049	T.26 / L.117	B224	m	-30.46	-14.08	-9.424	-8.844	-4.564	22.68	0.1308
T.18 / L.049	T.26 / L.231	B224	m	-31.5	-18.57	-13.67	-12.94	-8.899	18.31	0.0708
T.26 / L.049	T.26 / L.117	B224	m	-19.76	3.342	8.739	7.884	13.13	25.57	0.8603
T.26 / L.049	T.26 / L.231	B224	m	-21.72	-0.4462	4.143	3.787	8.738	20.9	0.7305
T.26 / L.117	T.26 / L.231	B224	m	-23.92	-9.103	-4.284	-4.097	0.5501	18.28	0.2763
T.18 / L.049	T.26 / L.049	D206	m	-36.87	0.1585	7.704	5.294	11.86	36.56	0.7536
T.18 / L.049	T.26 / L.117	D206	m	-32.61	-4.668	-0.6831	-0.5539	3.497	28.65	0.4552
T.18 / L.049	T.26 / L.231	D206	m	-37.38	-11	-1.5	-1.332	8.327	36.09	0.4598
T.26 / L.049	T.26 / L.117	D206	m	-34.47	-12.74	-8.181	-5.848	-0.5181	35.6	0.2396
T.26 / L.049	T.26 / L.231	D206	m	-37.23	-18.04	-7.032	-6.627	3.086	36.87	0.3252
T.26 / L.117	T.26 / L.231	D206	m	-30.72	-10.57	-0.8019	-0.7784	8.684	37.25	0.4787
T.18 / L.049	T.26 / L.049	A194 (04-503)	M2	-15.04	-2.298	-0.1659	0.1769	2.249	42.32	0.4783
T.18 / L.049	T.26 / L.117	A194 (04-503)	M2	-28.54	-14.77	-6.546	-5.836	1.406	41.32	0.2843
T.18 / L.049	T.26 / L.231	A194 (04-503)	M2	-15.2	7.405	9.291	9.466	11.24	47.48	0.9961	*
T.26 / L.049	T.26 / L.117	A194 (04-503)	M2	-30.89	-14.79	-6.764	-6.012	1.303	23.7	0.2834
T.26 / L.049	T.26 / L.231	A194 (04-503)	M2	-11.82	7.389	9.48	9.289	11.4	23.66	0.9934	*
T.26 / L.117	T.26 / L.231	A194 (04-503)	M2	-15.62	8.202	15.97	15.3	24.11	36.11	0.8898
T.18 / L.049	T.26 / L.049	A194 (KB8)	M2	-31.82	0.8168	10.79	11.16	21.56	42.83	0.7716
T.18 / L.049	T.26 / L.117	A194 (KB8)	M2	-29.19	11.01	20.89	21.27	31.6	50.67	0.9871	*
T.18 / L.049	T.26 / L.231	A194 (KB8)	M2	-27.05	3.494	14.82	14.73	26.55	56.7	0.8065
T.26 / L.049	T.26 / L.117	A194 (KB8)	M2	-25.78	7.131	9.775	10.11	12.7	38.56	0.9883	*
T.26 / L.049	T.26 / L.231	A194 (KB8)	M2	-32.32	-5.758	4.597	3.57	12.77	42.58	0.6161
T.26 / L.117	T.26 / L.231	A194 (KB8)	M2	-32.42	-15.83	-5.379	-6.54	2.576	38.48	0.3344
T.18 / L.049	T.26 / L.049	B184	M2	-32.57	-1.788	6.327	6.155	14.51	39.41	0.7007
T.18 / L.049	T.26 / L.117	B184	M2	-19	1.433	9.339	9.091	16.84	36.48	0.7941
T.18 / L.049	T.26 / L.231	B184	M2	-18.64	6.211	14.24	13.99	21.98	42.04	0.9072
T.26 / L.049	T.26 / L.117	B184	M2	-18.54	-1.168	2.275	2.936	6.198	30.4	0.6699
T.26 / L.049	T.26 / L.231	B184	M2	-20.12	3.314	7.61	7.835	11.81	36.39	0.8798
T.26 / L.117	T.26 / L.231	B184	M2	-21.33	1.779	5.361	4.899	8.303	21.57	0.8335
T.18 / L.049	T.26 / L.049	B224	M2	-35.38	-26.86	-21.8	-19.9	-14.62	18.83	0.0307
T.18 / L.049	T.26 / L.117	B224	M2	-29.9	-12.09	-6.96	-6.288	-1.413	29.08	0.2086
T.18 / L.049	T.26 / L.231	B224	M2	-30.23	-17.07	-11.96	-11.05	-6.674	23.28	0.1065
T.26 / L.049	T.26 / L.117	B224	M2	-18.47	8.442	14.63	13.61	19.61	32.28	0.9416
T.26 / L.049	T.26 / L.231	B224	M2	-19.38	4.332	9.407	8.847	14.38	25.9	0.8771
T.26 / L.117	T.26 / L.231	B224	M2	-26	-10.05	-5.043	-4.76	0.1577	18.56	0.2557
T.18 / L.049	T.26 / L.049	D206	M2	-27.37	1.359	9.614	7.662	13.99	57.83	0.7671
T.18 / L.049	T.26 / L.117	D206	M2	-23.37	-2.441	1.162	2.996	6.144	52.81	0.5877
T.18 / L.049	T.26 / L.231	D206	M2	-25.95	-10.26	-0.2394	0.7458	10.28	59.47	0.4951
T.26 / L.049	T.26 / L.117	D206	M2	-38.37	-12.85	-7.613	-4.666	1.994	35.9	0.2841
T.26 / L.049	T.26 / L.231	D206	M2	-39.36	-18.97	-7.561	-6.917	3.091	40.43	0.3201
T.26 / L.117	T.26 / L.231	D206	M2	-33.59	-12.23	-2.349	-2.251	7.294	38.58	0.4425
T.18 / L.049	T.26 / L.049	A194 (04-503)	R.M1	-11.05	-6.164	-5.316	-5.264	-4.403	0.08228	1.00E-04	*
T.18 / L.049	T.26 / L.117	A194 (04-503)	R.M1	-13.62	-8.449	-7.393	-7.254	-6.306	2.262	0.0027	*
T.18 / L.049	T.26 / L.231	A194 (04-503)	R.M1	-13.73	-7.696	-6.638	-6.654	-5.587	-0.07087	0	*
T.26 / L.049	T.26 / L.117	A194 (04-503)	R.M1	-7.744	-3.189	-2.106	-1.99	-1.022	7.742	0.1148
T.26 / L.049	T.26 / L.231	A194 (04-503)	R.M1	-7.641	-2.422	-1.348	-1.39	-0.3305	5.632	0.1873
T.26 / L.117	T.26 / L.231	A194 (04-503)	R.M1	-8.333	-0.5126	0.7436	0.5998	1.915	6.809	0.6583
T.18 / L.049	T.26 / L.049	A194 (KB8)	R.M1	-9.752	-3.481	-2.416	-2.695	-1.651	1.508	0.0088	*
T.18 / L.049	T.26 / L.117	A194 (KB8)	R.M1	-12.77	-5.925	-4.861	-5.043	-3.959	0.1961	1.00E-04	*
T.18 / L.049	T.26 / L.231	A194 (KB8)	R.M1	-14.54	-7.109	-6.325	-6.385	-5.595	1.273	7.00E-04	*
T.26 / L.049	T.26 / L.117	A194 (KB8)	R.M1	-11.06	-3.564	-2.396	-2.349	-1.128	5.521	0.1142
T.26 / L.049	T.26 / L.231	A194 (KB8)	R.M1	-11.97	-4.825	-3.88	-3.69	-2.75	6.472	0.0319
T.26 / L.117	T.26 / L.231	A194 (KB8)	R.M1	-10.07	-2.537	-1.473	-1.341	-0.3188	9.846	0.1984
T.18 / L.049	T.26 / L.049	B184	R.M1	-23.88	-14.5	-13.21	-13.33	-11.99	-6.486	0	*
T.18 / L.049	T.26 / L.117	B184	R.M1	-33.38	-25.32	-23.39	-23.46	-21.54	-14.11	0	*
T.18 / L.049	T.26 / L.231	B184	R.M1	-27.64	-18.82	-17.04	-17.21	-15.44	-8.346	0	*
T.26 / L.049	T.26 / L.117	B184	R.M1	-20.11	-12.16	-10.16	-10.13	-8.133	3.273	0.001	*
T.26 / L.049	T.26 / L.231	B184	R.M1	-15.04	-5.663	-3.801	-3.878	-2.095	7.933	0.0745
T.26 / L.117	T.26 / L.231	B184	R.M1	-6.863	4.068	6.319	6.255	8.556	17.78	0.9658
T.18 / L.049	T.26 / L.049	B224	R.M1	0.5301	7.981	9.531	9.614	11.18	23.64	1	*
T.18 / L.049	T.26 / L.117	B224	R.M1	-10.36	2.044	4.209	4.095	6.251	19.13	0.8999
T.18 / L.049	T.26 / L.231	B224	R.M1	-7.94	3.552	5.171	5.232	6.837	18.42	0.9836	*
T.26 / L.049	T.26 / L.117	B224	R.M1	-17.07	-6.991	-5.229	-5.52	-3.775	5.232	0.004	*
T.26 / L.049	T.26 / L.231	B224	R.M1	-14.82	-5.266	-4.397	-4.383	-3.51	4.524	0.004	*
T.26 / L.117	T.26 / L.231	B224	R.M1	-12.07	-0.6045	0.8517	1.137	2.613	13.14	0.6468
T.18 / L.049	T.26 / L.049	D206	R.M1	-18.68	-9.175	-7.913	-8.027	-6.745	1.939	8.00E-04	*
T.18 / L.049	T.26 / L.117	D206	R.M1	-21.91	-11.24	-10.13	-10.19	-9.011	-2.051	0	*
T.18 / L.049	T.26 / L.231	D206	R.M1	-18.45	-10.68	-9.72	-9.548	-8.656	2.911	6.00E-04	*
T.26 / L.049	T.26 / L.117	D206	R.M1	-15.16	-3.589	-2.253	-2.159	-0.7076	9.886	0.1725
T.26 / L.049	T.26 / L.231	D206	R.M1	-12.85	-3.05	-1.763	-1.521	-0.2501	12.62	0.2193
T.26 / L.117	T.26 / L.231	D206	R.M1	-6.186	-0.7754	0.4592	0.6373	1.75	12.65	0.5954
T.18 / L.049	T.26 / L.049	A194 (04-503)	R.M2	-54.6	-13.35	-6.635	-9.702	-3.549	28.56	0.061
T.18 / L.049	T.26 / L.117	A194 (04-503)	R.M2	-80.32	-8.302	-1.372	-3.381	4.029	34.11	0.4324
T.18 / L.049	T.26 / L.231	A194 (04-503)	R.M2	-35.08	-5.779	-3.388	-4.075	-1.521	28.39	0.1297
T.26 / L.049	T.26 / L.117	A194 (04-503)	R.M2	-76.55	-1.222	6.433	6.321	13.72	56.27	0.719
T.26 / L.049	T.26 / L.231	A194 (04-503)	R.M2	-28.91	-0.4151	3.125	5.627	9.654	51.76	0.7204
T.26 / L.117	T.26 / L.231	A194 (04-503)	R.M2	-38.39	-8.31	-2.286	-0.6942	4.61	77.06	0.4045
T.18 / L.049	T.26 / L.049	A194 (KB8)	R.M2	-52.34	-9.294	-6.263	-7.598	-3.937	104.7	0.0443
T.18 / L.049	T.26 / L.117	A194 (KB8)	R.M2	-43.02	-11.11	-8.944	-9.193	-6.598	102.8	0.0292
T.18 / L.049	T.26 / L.231	A194 (KB8)	R.M2	-49.03	-2.28	0.3654	0.2628	2.827	105.3	0.6041
T.26 / L.049	T.26 / L.117	A194 (KB8)	R.M2	-35.1	-4.942	-2.7	-1.595	0.5203	44.53	0.2721
T.26 / L.049	T.26 / L.231	A194 (KB8)	R.M2	-52.94	4.196	6.723	7.86	9.775	45.89	0.9089
T.26 / L.117	T.26 / L.231	A194 (KB8)	R.M2	-49.71	6.639	9.518	9.456	11.6	43.12	0.9636
T.18 / L.049	T.26 / L.049	B184	R.M2	-113.1	-10.29	-7.944	-9.665	-6.515	100.4	0.0217	*
T.18 / L.049	T.26 / L.117	B184	R.M2	-46.54	-10.01	-9.077	-8.24	-8.203	99.01	0.0213	*
T.18 / L.049	T.26 / L.231	B184	R.M2	-40.99	-9.819	-8.373	-7.904	-6.971	99.5	0.0217	*
T.26 / L.049	T.26 / L.117	B184	R.M2	-41.58	-2.57	-1.086	1.425	1.341	103.3	0.3544
T.26 / L.049	T.26 / L.231	B184	R.M2	-31.79	-2.241	-0.2301	1.76	2.638	104.5	0.4723
T.26 / L.117	T.26 / L.231	B184	R.M2	-32.1	-0.7828	0.683	0.3358	2.13	37.24	0.6287
T.18 / L.049	T.26 / L.049	B224	R.M2	-75.79	-23.04	-6.043	-12.1	0.9376	10.11	0.2988
T.18 / L.049	T.26 / L.117	B224	R.M2	-46.24	-1.058	1.006	0.8222	3.021	11.17	0.6267
T.18 / L.049	T.26 / L.231	B224	R.M2	-82.62	-36.92	-18.7	-21.59	-4.586	7.685	0.1112
T.26 / L.049	T.26 / L.117	B224	R.M2	-44.97	-0.002544	6.868	12.92	23.86	81.49	0.7498
T.26 / L.049	T.26 / L.231	B224	R.M2	-85.2	-27.2	-7.837	-9.492	5.481	64.03	0.3282
T.26 / L.117	T.26 / L.231	B224	R.M2	-84.36	-37.68	-19.45	-22.41	-5.188	51.36	0.0654
T.18 / L.049	T.26 / L.049	D206	R.M2	-19.72	5.194	13.49	14.29	22.8	112.7	0.8839
T.18 / L.049	T.26 / L.117	D206	R.M2	-35.97	-1.128	7.673	8.142	17.36	110.6	0.7219
T.18 / L.049	T.26 / L.231	D206	R.M2	-115.5	7.094	15.48	15.99	24.94	117	0.9177
T.26 / L.049	T.26 / L.117	D206	R.M2	-44.43	-10.54	-5.365	-6.146	-0.1171	22.3	0.2434
T.26 / L.049	T.26 / L.231	D206	R.M2	-107.1	-1.347	2.136	1.703	6.891	26.5	0.6548
T.26 / L.117	T.26 / L.231	D206	R.M2	-107.9	3.499	7.127	7.849	12.53	50.55	0.8562
T.18 / L.049	T.26 / L.049	A194 (04-503)	R.max	-54.6	-13.24	-6.573	-9.787	-3.793	28.52	0.05
T.18 / L.049	T.26 / L.117	A194 (04-503)	R.max	-80.32	-8.398	-5.48	-7.577	-3.721	25.21	0.0552
T.18 / L.049	T.26 / L.231	A194 (04-503)	R.max	-35.08	-6.421	-4.635	-5.102	-3.081	26.94	0.069
T.26 / L.049	T.26 / L.117	A194 (04-503)	R.max	-76.26	-2.577	0.8516	2.21	7.091	47.86	0.5589
T.26 / L.049	T.26 / L.231	A194 (04-503)	R.max	-28.83	-1.177	1.811	4.685	8.306	50.4	0.644
T.26 / L.117	T.26 / L.231	A194 (04-503)	R.max	-31.55	-1.14	0.8474	2.475	3.68	76.24	0.6125
T.18 / L.049	T.26 / L.049	A194 (KB8)	R.max	-49.51	-6.666	-4.027	-5.798	-2.708	104.7	0.0345
T.18 / L.049	T.26 / L.117	A194 (KB8)	R.max	-38.25	-8.357	-6.461	-7.235	-5.257	99.78	0.0218	*
T.18 / L.049	T.26 / L.231	A194 (KB8)	R.max	-49.03	-6.93	-6.156	-5.812	-5.38	100.9	0.0254
T.26 / L.049	T.26 / L.117	A194 (KB8)	R.max	-35.1	-4.51	-2.384	-1.437	0.3043	41.32	0.2656
T.26 / L.049	T.26 / L.231	A194 (KB8)	R.max	-51.06	-3.448	-2.003	-0.01395	0.7062	43.04	0.2888
T.26 / L.117	T.26 / L.231	A194 (KB8)	R.max	-49.71	-0.9006	0.3908	1.423	2.351	33.72	0.5739
T.18 / L.049	T.26 / L.049	B184	R.max	-110.9	-15.43	-13.62	-14.02	-12.19	92.05	0.0168	*
T.18 / L.049	T.26 / L.117	B184	R.max	-46.19	-25.19	-23.23	-22.55	-21.35	80.86	0.0131	*
T.18 / L.049	T.26 / L.231	B184	R.max	-39.06	-18.82	-17	-16.43	-15.33	87.79	0.0152	*
T.26 / L.049	T.26 / L.117	B184	R.max	-31.77	-11.63	-9.436	-8.529	-6.863	83.03	0.0649
T.26 / L.049	T.26 / L.231	B184	R.max	-25.26	-5.271	-3.251	-2.409	-1.062	89.48	0.1836
T.26 / L.117	T.26 / L.231	B184	R.max	-18.83	3.95	6.216	6.12	8.488	28.03	0.9579
T.18 / L.049	T.26 / L.049	B224	R.max	-65.2	-9.632	5.483	-1.135	9.259	22.99	0.6146
T.18 / L.049	T.26 / L.117	B224	R.max	-40.39	2.004	4.184	4.017	6.224	19.13	0.896
T.18 / L.049	T.26 / L.231	B224	R.max	-69.66	-23.58	-5.652	-10.45	3.944	18.42	0.4109
T.26 / L.049	T.26 / L.117	B224	R.max	-43.97	-5.044	-1.524	5.151	13.89	71.35	0.4546
T.26 / L.049	T.26 / L.231	B224	R.max	-77.4	-24.56	-6.264	-9.317	2.248	59.15	0.2789
T.26 / L.117	T.26 / L.231	B224	R.max	-75.52	-27.7	-9.419	-14.47	-0.2438	41.86	0.2327
T.18 / L.049	T.26 / L.049	D206	R.max	-17.44	-2.46	5.742	7.17	14.96	105.1	0.6727
T.18 / L.049	T.26 / L.117	D206	R.max	-35.97	-5.935	2.139	3.423	11.64	101.9	0.563
T.18 / L.049	T.26 / L.231	D206	R.max	-108.1	-4.213	4.162	5.411	13.46	102.9	0.6219
T.26 / L.049	T.26 / L.117	D206	R.max	-36.99	-5.135	-2.868	-3.747	-1.119	12.74	0.1439
T.26 / L.049	T.26 / L.231	D206	R.max	-104.6	-3.048	-1.72	-1.759	-0.1818	11.82	0.2264
T.26 / L.117	T.26 / L.231	D206	R.max	-102.6	-0.4144	1.144	1.988	3.401	36.5	0.6852
T.18 / L.049	T.26 / L.049	A194 (04-503)	M.R.max	-30.81	-2.362	0.03358	1.433	3.155	49.63	0.504
T.18 / L.049	T.26 / L.117	A194 (04-503)	M.R.max	-44.66	-5.174	15.31	7.185	18.35	52.46	0.6644
T.18 / L.049	T.26 / L.231	A194 (04-503)	M.R.max	-22.37	8.635	13.52	14.98	22.53	60.98	0.9711
T.26 / L.049	T.26 / L.117	A194 (04-503)	M.R.max	-45.62	-5.872	14.54	5.752	18.5	28.31	0.6228
T.26 / L.049	T.26 / L.231	A194 (04-503)	M.R.max	-20.8	7.942	12.21	13.55	22.81	32.84	0.9347
T.26 / L.117	T.26 / L.231	A194 (04-503)	M.R.max	-23.19	-6.954	5.069	7.793	19.69	47.12	0.6593
T.18 / L.049	T.26 / L.049	A194 (KB8)	M.R.max	-35.46	-8.073	-2.749	3.759	16.15	60.93	0.4615
T.18 / L.049	T.26 / L.117	A194 (KB8)	M.R.max	-29	0.7887	4.205	8.401	16.5	62.33	0.8092
T.18 / L.049	T.26 / L.231	A194 (KB8)	M.R.max	-38.99	13.17	14.8	16.09	16.73	61.87	0.98	*
T.26 / L.049	T.26 / L.117	A194 (KB8)	M.R.max	-28	-11.37	6.527	4.641	13.08	52.32	0.6968
T.26 / L.049	T.26 / L.231	A194 (KB8)	M.R.max	-43.41	-1.44	19.27	12.33	22.78	49.26	0.6342
T.26 / L.117	T.26 / L.231	A194 (KB8)	M.R.max	-43.92	-1.776	11.33	7.687	13.81	45.02	0.6949
T.18 / L.049	T.26 / L.049	B184	M.R.max	-44.6	-1.599	-0.1056	-0.5682	1.649	49.65	0.4792
T.18 / L.049	T.26 / L.117	B184	M.R.max	-18.14	1.471	2.284	4.634	4.138	51.12	0.9907	*
T.18 / L.049	T.26 / L.231	B184	M.R.max	-24.65	1.239	2.199	4.08	4.015	51.45	0.9392
T.26 / L.049	T.26 / L.117	B184	M.R.max	-20.16	1.606	2.399	5.202	3.463	45.35	0.9949	*
T.26 / L.049	T.26 / L.231	B184	M.R.max	-24.09	1.374	2.285	4.648	3.477	45.59	0.9488
T.26 / L.117	T.26 / L.231	B184	M.R.max	-25.71	-0.6159	-0.09492	-0.5544	0.3456	21.5	0.4465
T.18 / L.049	T.26 / L.049	B224	M.R.max	-45.3	-40.06	-34.12	-22.45	-2.226	8.071	0.0387
T.18 / L.049	T.26 / L.117	B224	M.R.max	-41.1	1.756	2.519	2.399	3.37	13.62	0.979	*
T.18 / L.049	T.26 / L.231	B224	M.R.max	-39.92	-28.64	-22.76	-17.42	1.404	6.015	0.3248
T.26 / L.049	T.26 / L.117	B224	M.R.max	-38.21	4.748	36.32	24.85	42.61	48.22	0.9968	*
T.26 / L.049	T.26 / L.231	B224	M.R.max	-36.84	-19.64	6.214	5.03	17.77	47.3	0.6891
T.26 / L.117	T.26 / L.231	B224	M.R.max	-41.23	-31.21	-25.36	-19.82	-1.008	42.29	0.1143
T.18 / L.049	T.26 / L.049	D206	M.R.max	-21.6	16.73	19.32	19.51	21.72	68.21	0.9962	*
T.18 / L.049	T.26 / L.117	D206	M.R.max	-26.91	6.994	19.76	15.92	21.73	67.55	0.8609
T.18 / L.049	T.26 / L.231	D206	M.R.max	-42.08	17.51	18.87	18.72	20.74	66.12	0.9635
T.26 / L.049	T.26 / L.117	D206	M.R.max	-41.71	-11.85	0.03073	-3.598	3.066	45.08	0.5019
T.26 / L.049	T.26 / L.231	D206	M.R.max	-44.41	-2.558	0.1072	-0.7979	1.829	41.95	0.5098
T.26 / L.117	T.26 / L.231	D206	M.R.max	-43.54	-2.36	-1.215	2.8	14.38	43.58	0.3238
T.18 / L.049	T.26 / L.049	A194 (04-503)	w	-1	0	0	-0.0072	0	1	2.00E-04	*
T.18 / L.049	T.26 / L.117	A194 (04-503)	w	-1	0	0	0.18	0	1	0.1861
T.18 / L.049	T.26 / L.231	A194 (04-503)	w	-1	0	0	-0.0073	0	1	1.00E-04	*
T.26 / L.049	T.26 / L.117	A194 (04-503)	w	-1	0	0	0.1872	0	1	0.1874
T.26 / L.049	T.26 / L.231	A194 (04-503)	w	-1	0	0	-1.00E-04	0	1	1.00E-04	*
T.26 / L.117	T.26 / L.231	A194 (04-503)	w	-1	0	0	-0.1873	0	0	0	*
T.18 / L.049	T.26 / L.049	A194 (KB8)	w	-1	-1	-1	-0.7369	0	1	2.00E-04	*
T.18 / L.049	T.26 / L.117	A194 (KB8)	w	-1	-1	-1	-0.7307	0	1	0.0022	*
T.18 / L.049	T.26 / L.231	A194 (KB8)	w	-1	0	0	-0.0649	0	1	0.1789
T.26 / L.049	T.26 / L.117	A194 (KB8)	w	-1	0	0	0.0062	0	1	0.0069	*
T.26 / L.049	T.26 / L.231	A194 (KB8)	w	-1	0	1	0.672	1	1	0.6722
T.26 / L.117	T.26 / L.231	A194 (KB8)	w	-1	0	1	0.6658	1	1	0.6686
T.18 / L.049	T.26 / L.049	B184	w	-1	0	0	-0.1664	0	0	0	*
T.18 / L.049	T.26 / L.117	B184	w	-1	0	0	-0.1666	0	0	0	*
T.18 / L.049	T.26 / L.231	B184	w	-1	0	0	-0.1666	0	0	0	*
T.26 / L.049	T.26 / L.117	B184	w	-1	0	0	-2.00E-04	0	0	0	*
T.26 / L.049	T.26 / L.231	B184	w	-1	0	0	-2.00E-04	0	0	0	*
T.26 / L.117	T.26 / L.231	B184	w	0	0	0	0	0	0	0	*
T.18 / L.049	T.26 / L.049	B224	w	0	0	0	0	0	0	0	*
T.18 / L.049	T.26 / L.117	B224	w	0	0	0	0	0	0	0	*
T.18 / L.049	T.26 / L.231	B224	w	0	0	0	0	0	0	0	*
T.26 / L.049	T.26 / L.117	B224	w	0	0	0	0	0	0	0	*
T.26 / L.049	T.26 / L.231	B224	w	0	0	0	0	0	0	0	*
T.26 / L.117	T.26 / L.231	B224	w	0	0	0	0	0	0	0	*
T.18 / L.049	T.26 / L.049	D206	w	-1	0	0	0.3144	1	1	0.3696
T.18 / L.049	T.26 / L.117	D206	w	-1	0	0	-0.082	0	1	0.008	*
T.18 / L.049	T.26 / L.231	D206	w	-1	0	1	0.5956	1	1	0.6222
T.26 / L.049	T.26 / L.117	D206	w	-1	-1	0	-0.3964	0	1	0.006	*
T.26 / L.049	T.26 / L.231	D206	w	-1	0	0	0.2812	1	1	0.41
T.26 / L.117	T.26 / L.231	D206	w	-1	0	1	0.6776	1	1	0.6804
